# Supplementary material for: Whole Genome Gene Expression Meta-Analysis of Inflammatory Bowel Disease Colon Mucosa Demonstrates Lack of Major Differences between Crohn's Disease and Ulcerative Colitis
Source: PLoS One. 2013 Feb 13;8(2):e56818. doi: 10.1371/journal.pone.0056818 (PMC3572080; doi:10.1371/journal.pone.0056818)
Supplement: Table S2 — The full results from the limma analysis of the NTNU data. P-values given are benjamini-hochberg corrected for multiple comparisons. (XLS) [file pone.0056818.s008.xls]

## Sheet: IBDallResults
EntrezID	CD - N (log2 FC)	CD - N (corrected p value)	UC - N (log2 FC)	UC - N (corrected p value)	CDU - N (log2 FC)	CDU - N (corrected p value)	UCU - N (log2 FC)	UCU - N (corrected p value)	CD - UC (log2 FC)	CD - UC (corrected p value)	N (log2 mean intensity)	CD (log2 mean intensity)	UC (log2 mean intensity)	CDU (log2 mean intensity)	UCU (log2 mean intensity)	All (log 2 mean intensity)
629	2.36925	1.99282e-12	2.41635	1.08973e-27	0.492987	0.881449	0.302226	0.799271	-0.047104	0.987241	8.1879	10.5572	10.6043	8.68089	8.49013	9.20093
5265	1.95233	4.50665e-12	1.41766	9.88733e-18	0.369912	0.999718	0.0728641	0.947592	0.534668	0.411632	9.73725	11.6896	11.1549	10.1072	9.81011	10.3385
79888	1.41028	1.02766e-11	1.72747	2.15798e-31	0.135169	0.999718	0.153808	0.811657	-0.317195	0.588418	7.11079	8.52106	8.83826	7.24596	7.26459	7.76531
26286	1.27169	1.02766e-11	1.3396	5.5205e-27	0.0580305	0.999718	-0.0405369	0.95675	-0.0679081	0.954302	8.71265	9.98434	10.0522	8.77068	8.67211	9.16765
83998	3.703	1.12693e-11	3.36987	1.27671e-22	-0.0179239	0.999718	-0.325061	0.852741	0.333128	0.911714	8.67535	12.3783	12.0452	8.65742	8.35029	9.74592
4192	1.93409	1.557e-11	1.39514	1.97787e-16	0.635033	0.194382	0.25638	0.799271	0.538952	0.445721	8.46998	10.4041	9.86512	9.10501	8.72636	9.16687
80704	-1.75401	1.557e-11	-1.80983	5.86581e-26	-0.344921	0.999718	-0.175481	0.825378	0.0558233	0.97815	8.32906	6.57505	6.51923	7.98414	8.15358	7.59271
57168	0.98494	1.701e-11	0.939075	1.94967e-23	0.124081	0.999718	0.0482636	0.928055	0.045865	0.961453	6.52467	7.50961	7.46374	6.64875	6.57293	6.88783
5320	3.77314	2.23218e-11	3.35239	2.8566e-21	1.08807	0.440062	0.303086	0.870299	0.420751	0.877481	7.82543	11.5986	11.1778	8.9135	8.12851	9.27786
55151	-1.00284	2.63843e-11	-1.14365	4.55954e-28	-0.267642	0.645805	-0.0704952	0.893031	0.140817	0.822335	8.98709	7.98425	7.84343	8.71944	8.91659	8.53416
11015	1.82418	2.63843e-11	1.94496	3.31291e-26	0.254723	0.999718	0.0494666	0.965434	-0.120781	0.944767	7.80329	9.62746	9.74825	8.05801	7.85275	8.52572
6574	-1.67905	9.05332e-11	-1.68253	1.29554e-23	-0.475543	0.559271	-0.340829	0.799271	0.00348061	0.99965	11.5558	9.87676	9.87328	11.0803	11.215	10.7839
3294	-2.00891	9.42595e-11	-2.34171	8.9239e-28	-0.51041	0.737692	-0.159683	0.876076	0.332798	0.7885	11.6102	9.60131	9.26851	11.0998	11.4505	10.6856
27124	-1.34515	9.42595e-11	-1.7203	1.64271e-30	-0.115804	0.999718	-0.238565	0.799271	0.375146	0.490042	8.91119	7.56604	7.19089	8.79538	8.67262	8.23588
154661	-1.56245	1.80483e-10	-1.65349	1.41894e-24	-0.230562	0.999718	-0.150108	0.849993	0.0910424	0.954302	8.30202	6.73957	6.64853	8.07146	8.15191	7.64768
4582	1.6849	1.80743e-10	1.35288	2.69368e-17	0.709233	0.038807	0.319786	0.799271	0.332016	0.727832	9.88661	11.5715	11.2395	10.5958	10.2064	10.5905
6532	-0.99465	2.44467e-10	-0.955979	1.37566e-21	-0.311512	0.436695	-0.202996	0.799271	-0.0386711	0.972544	6.40396	5.40931	5.44798	6.09245	6.20096	5.95369
23175	1.06963	2.44467e-10	1.07262	9.28195e-23	0.114187	0.999718	-0.0517028	0.934366	-0.00299012	0.99965	9.07108	10.1407	10.1437	9.18527	9.01938	9.44171
54852	-1.39719	3.08522e-10	-1.4105	9.47092e-23	-0.323557	0.976365	-0.17006	0.811657	0.0133086	0.997132	7.63727	6.24008	6.22677	7.31371	7.46721	7.042
1271	-1.30467	3.31807e-10	-1.40878	1.41894e-24	-0.427262	0.373146	-0.326118	0.772716	0.104107	0.932719	7.09901	5.79433	5.69023	6.67174	6.77289	6.43976
3576	3.41252	5.12236e-10	4.36076	6.87684e-29	0.390832	0.999718	0.308865	0.866211	-0.94824	0.523018	6.15665	9.56917	10.5174	6.54748	6.46552	7.78068
375719	-1.45057	5.62222e-10	-1.58816	1.43273e-24	-0.423067	0.636519	-0.375749	0.772716	0.137596	0.918338	7.62066	6.17009	6.03249	7.19759	7.24491	6.88454
7076	1.80797	5.91109e-10	2.28138	1.64111e-28	0.0523383	0.999718	0.0865508	0.937183	-0.473407	0.564404	9.67871	11.4867	11.9601	9.73105	9.76526	10.4808
3488	2.55644	5.91109e-10	2.10377	5.05657e-17	0.428283	0.999718	0.128158	0.934366	0.452664	0.785067	8.82991	11.3863	10.9337	9.25819	8.95807	9.6922
151295	-1.89735	6.63242e-10	-2.24254	1.43774e-26	-0.423926	0.999718	-0.10081	0.930979	0.345194	0.779439	9.50837	7.61102	7.26583	9.08444	9.40756	8.6521
7494	1.3195	6.63242e-10	1.17103	9.83463e-19	0.0231856	0.999718	0.0117001	0.991571	0.148473	0.894337	11.5457	12.8652	12.7167	11.5689	11.5574	11.9671
10873	-1.17382	8.61394e-10	-1.14189	6.92677e-21	-0.19997	0.999718	-0.106735	0.867673	-0.031929	0.983682	8.56877	7.39495	7.42688	8.3688	8.46204	8.1045
5142	1.60671	9.21304e-10	1.74521	7.42577e-24	0.0707757	0.999718	0.0801969	0.934366	-0.138502	0.928043	6.95745	8.56415	8.70266	7.02822	7.03765	7.59283
79754	-0.995339	1.01078e-09	-1.09101	4.93646e-24	-0.0541281	0.999718	-0.0221532	0.974271	0.0956728	0.918338	8.4117	7.41636	7.32068	8.35757	8.38954	8.02321
6286	3.24156	1.06801e-09	3.27403	1.11271e-21	0.777586	0.979793	0.545807	0.799271	-0.032472	0.997132	9.49715	12.7387	12.7712	10.2747	10.043	10.9351
27248	0.790303	1.06801e-09	0.673978	2.17465e-17	0.0951819	0.999718	-0.0351468	0.947592	0.116326	0.843727	9.81812	10.6084	10.4921	9.9133	9.78297	10.0601
1875	1.14051	1.37967e-09	0.866019	1.12735e-14	0.106157	0.999718	0.0313126	0.967854	0.274494	0.646319	7.65033	8.79084	8.51634	7.75648	7.68164	7.99222
79616	-1.01846	1.41934e-09	-1.15117	1.41894e-24	-0.243828	0.979793	-0.221861	0.799271	0.132712	0.87383	7.23553	6.21708	6.08437	6.9917	7.01367	6.73067
55089	-1.77196	1.4671e-09	-2.05314	3.02292e-25	-0.409341	0.999718	-0.141644	0.891359	0.281176	0.820754	7.63615	5.86419	5.58302	7.22681	7.49451	6.83001
5145	-1.11153	1.64291e-09	-1.25952	1.58613e-24	-0.0926949	0.999718	0.0193853	0.979722	0.147986	0.870515	7.15391	6.04238	5.89439	7.06122	7.1733	6.71855
10974	-1.65556	1.6467e-09	-1.88834	1.25538e-24	-0.131866	0.999718	0.0640238	0.954714	0.232772	0.859898	11.6898	10.0342	9.80147	11.5579	11.7538	11.0509
10346	1.48693	1.6467e-09	1.29351	1.63436e-17	0.0792036	0.999718	0.0438165	0.9658	0.193418	0.87383	7.60442	9.09135	8.89793	7.68363	7.64824	8.09026
84293	-1.29412	2.04832e-09	-1.60554	6.1006e-27	-0.291008	0.999718	-0.228566	0.799271	0.311421	0.654037	10.5145	9.22035	8.90893	10.2235	10.2859	9.85266
80221	-1.26371	2.1094e-09	-1.44708	1.44101e-24	-0.0835939	0.999718	0.00266608	0.997595	0.183367	0.856306	7.86172	6.598	6.41464	7.77812	7.86438	7.35889
2651	-1.10636	2.21933e-09	-1.46148	1.64111e-28	-0.0271607	0.999718	-0.128271	0.826076	0.355118	0.450651	8.22047	7.1141	6.75898	8.19331	8.09219	7.6852
9429	-1.79869	2.4108e-09	-1.9724	3.25631e-23	-0.294978	0.999718	-0.223386	0.817419	0.173703	0.919927	7.73848	5.93978	5.76608	7.4435	7.51509	6.94318
27319	1.2942	2.68089e-09	1.06325	7.33057e-16	0.0713284	0.999718	0.157005	0.819642	0.230951	0.797033	5.9449	7.2391	7.00815	6.01623	6.1019	6.39107
91607	1.18881	2.74187e-09	1.09523	1.75795e-18	0.0378904	0.999718	0.0280439	0.973447	0.0935834	0.94176	8.39029	9.5791	9.48552	8.42818	8.41834	8.79028
5151	-0.895381	2.74187e-09	-0.853001	2.58196e-19	-0.173604	0.999718	-0.15443	0.799271	-0.0423796	0.967521	7.66583	6.77045	6.81283	7.49222	7.5114	7.28849
643733	1.42745	2.74187e-09	1.42024	2.00004e-20	0.307234	0.999718	0.23041	0.799271	0.00721428	0.998143	7.44597	8.87343	8.86621	7.75321	7.67638	8.06421
27178	-1.346	2.7826e-09	-1.17028	4.51997e-17	-0.312841	0.999718	-0.0430054	0.964551	-0.175717	0.874794	7.63638	6.29039	6.4661	7.32354	7.59338	7.15954
50650	1.0504	2.87637e-09	1.16092	3.25631e-23	0.230526	0.999718	0.150094	0.799271	-0.110515	0.914271	8.20296	9.25337	9.36388	8.43349	8.35306	8.68557
10110	-1.26204	3.02038e-09	-1.45302	2.58158e-24	-0.29946	0.999718	-0.258691	0.799271	0.190987	0.844525	7.9469	6.68486	6.49387	7.64744	7.6882	7.31959
4337	-1.50454	4.02008e-09	-1.71187	9.39668e-24	-0.120397	0.999718	-0.0317385	0.976684	0.207326	0.868834	9.83324	8.3287	8.12138	9.71285	9.8015	9.22257
3030	-0.67091	4.20173e-09	-0.714737	7.42612e-22	-0.0338082	0.999718	0.00339074	0.995237	0.0438273	0.953851	9.20416	8.53325	8.48943	9.17036	9.20755	8.95507
9246	1.68225	4.27178e-09	1.60541	5.43818e-19	0.315041	0.999718	0.34619	0.799271	0.0768307	0.969577	10.062	11.7443	11.6674	10.377	10.4082	10.7895
6821	-0.715928	4.43988e-09	-0.908771	8.21784e-27	-0.12232	0.999718	-0.0660731	0.871715	0.192843	0.598146	10.2351	9.51919	9.32635	10.1128	10.169	9.88971
340061	1.06131	5.35502e-09	1.36074	6.1006e-27	0.184583	0.999718	0.246784	0.799271	-0.299432	0.563921	8.83448	9.89579	10.1952	9.01906	9.08126	9.40253
38	-0.980837	6.7593e-09	-1.12113	1.90403e-23	-0.00775484	0.999718	-0.108361	0.845493	0.140288	0.868834	11.562	10.5812	10.4409	11.5542	11.4536	11.1426
5268	2.62558	7.04017e-09	3.16042	7.41938e-25	0.273919	0.999718	0.077232	0.967548	-0.534844	0.765469	6.22186	8.84744	9.38229	6.49578	6.2991	7.35507
3934	3.85234	7.13011e-09	4.08366	2.63341e-21	0.679427	0.999718	0.577735	0.799271	-0.231326	0.956941	8.72739	12.5797	12.8111	9.40682	9.30512	10.4313
10312	0.829113	7.32195e-09	0.736299	7.27329e-17	0.127936	0.999718	0.0278014	0.964411	0.0928139	0.907679	8.08698	8.91609	8.82328	8.21491	8.11478	8.37596
5968	6.20884	8.07181e-09	4.65199	3.11984e-13	0.142031	0.999718	0.0697343	0.989421	1.55685	0.654951	5.92367	12.1325	10.5757	6.0657	5.99341	7.66661
1278	1.75317	8.20756e-09	1.79531	2.90854e-20	-0.0190613	0.999718	0.21193	0.826076	-0.0421335	0.988864	8.82497	10.5781	10.6203	8.80591	9.0369	9.51521
11040	1.53763	8.53134e-09	1.60109	1.1905e-20	0.0403187	0.999718	0.076475	0.940697	-0.0634566	0.975031	8.84935	10.387	10.4504	8.88967	8.92582	9.43308
27010	1.35237	9.64474e-09	1.38462	4.01203e-20	0.206541	0.999718	0.0454905	0.964411	-0.0322511	0.98931	7.89526	9.24763	9.27988	8.1018	7.94075	8.41986
6584	-1.34989	1.05637e-08	-1.75051	1.28052e-26	-0.188481	0.999718	-0.147469	0.851947	0.400622	0.53935	9.46127	8.11138	7.71076	9.27279	9.3138	8.79759
401548	-0.894161	1.05637e-08	-1.06186	4.34691e-24	-0.0981064	0.999718	-0.198174	0.799271	0.167704	0.796506	8.95416	8.06	7.89229	8.85605	8.75598	8.51218
159371	-1.46631	1.0914e-08	-1.89912	1.43774e-26	-0.210937	0.999718	-0.175881	0.828171	0.432812	0.548342	9.5248	8.05849	7.62568	9.31386	9.34892	8.7982
6523	1.506	1.2294e-08	1.33898	1.69709e-16	0.221289	0.999718	0.2123	0.803437	0.167019	0.914002	8.07265	9.57865	9.41163	8.29394	8.28495	8.65242
94081	-1.12542	1.23155e-08	-1.25685	3.46485e-22	-0.172875	0.999718	-0.280809	0.799271	0.131432	0.902865	9.18712	8.0617	7.93027	9.01425	8.90632	8.63577
51451	-0.626518	1.30014e-08	-0.618962	5.87639e-19	-0.0784226	0.999718	-0.0471493	0.908817	-0.00755544	0.997082	10.6377	10.0112	10.0188	10.5593	10.5906	10.3948
25903	0.895216	1.35377e-08	1.00224	3.70739e-22	0.0193145	0.999718	0.0199835	0.976405	-0.107023	0.90047	5.88504	6.78026	6.88728	5.90435	5.90502	6.23619
2633	1.89132	1.35377e-08	1.85576	9.56872e-19	0.300973	0.999718	0.203248	0.856413	0.0355556	0.992433	7.75599	9.64731	9.61176	8.05697	7.95924	8.51634
56961	-1.12663	1.41439e-08	-1.25339	6.31278e-22	-0.106173	0.999718	-0.158413	0.80555	0.126759	0.911714	8.71893	7.59229	7.46553	8.61275	8.56051	8.2209
1374	-0.90431	1.55508e-08	-1.10884	1.41474e-24	-0.290488	0.658067	-0.186285	0.799271	0.204526	0.730902	8.28658	7.38227	7.17774	7.99609	8.10029	7.80569
22918	1.02559	1.55508e-08	1.18973	4.8825e-23	0.114409	0.999718	0.195191	0.799271	-0.164143	0.844525	8.26005	9.28564	9.44978	8.37445	8.45524	8.74793
1604	2.06723	1.64149e-08	2.36521	1.36541e-22	0.0368229	0.999718	0.166682	0.899824	-0.29798	0.869501	8.18309	10.2503	10.5483	8.21991	8.34977	9.04937
284723	-1.526	1.65118e-08	-2.03999	5.33723e-27	-0.250574	0.999718	-0.180969	0.836824	0.51399	0.461881	9.58664	8.06065	7.54666	9.33607	9.40568	8.80802
2219	2.27635	1.67476e-08	2.16954	7.64223e-18	0.303366	0.999718	0.247668	0.855556	0.106806	0.970255	5.91227	8.18861	8.08181	6.21563	6.15993	6.801
9619	-1.09984	1.92861e-08	-1.21507	1.7529e-21	-0.300523	0.925246	-0.187325	0.799271	0.115222	0.918478	8.14664	7.0468	6.93158	7.84612	7.95932	7.62217
23302	-0.946679	2.08788e-08	-1.0232	7.86638e-21	-0.214141	0.999718	-0.123888	0.819642	0.0765249	0.944767	7.26796	6.32129	6.24476	7.05382	7.14408	6.84273
54809	1.20773	2.17833e-08	1.05631	1.11438e-15	0.41317	0.559271	0.125942	0.864331	0.151416	0.894514	8.68351	9.89124	9.73982	9.09668	8.80946	9.16327
51074	1.43259	2.17833e-08	1.41583	1.60899e-18	0.314586	0.999718	0.356038	0.799271	0.0167603	0.997132	7.92468	9.35727	9.34051	8.23926	8.28071	8.58654
123	-1.2607	2.37266e-08	-1.28635	3.10506e-19	-0.445817	0.454813	-0.292448	0.799271	0.0256474	0.992433	8.85371	7.59301	7.56736	8.40789	8.56126	8.24144
1892	-0.78731	2.37266e-08	-0.899133	3.62275e-22	0.0376492	0.999718	0.0316226	0.95675	0.111822	0.87383	11.4187	10.6313	10.5195	11.4563	11.4503	11.1299
25825	1.45436	2.37974e-08	1.44361	1.53284e-18	0.446481	0.720589	0.330705	0.799271	0.0107462	0.998016	7.74029	9.19464	9.1839	8.18677	8.07099	8.4224
8553	1.13247	2.37974e-08	1.5005	1.96974e-26	-0.0464964	0.999718	-0.0922236	0.899824	-0.368026	0.503775	9.26388	10.3964	10.7644	9.21738	9.17166	9.72454
63910	0.801962	2.37974e-08	0.733718	1.38101e-16	0.103996	0.999718	-0.0862136	0.861341	0.0682448	0.941364	6.02255	6.82451	6.75627	6.12654	5.93633	6.2662
788	-0.885659	2.59577e-08	-1.17998	1.75913e-26	-0.221708	0.999718	-0.175545	0.799271	0.294321	0.495314	9.99506	9.10941	8.81508	9.77336	9.81952	9.50849
389337	-0.883725	2.59577e-08	-0.982608	2.39276e-21	-0.145551	0.999718	-0.107688	0.832745	0.0988832	0.914902	7.90933	7.0256	6.92672	7.76378	7.80164	7.51526
405753	3.29321	2.90593e-08	4.06941	3.47485e-24	0.0761624	0.999718	0.121426	0.961059	-0.776207	0.720919	5.657	8.95021	9.72641	5.73316	5.77843	7.07756
5570	-1.48891	3.06886e-08	-1.64578	4.80116e-21	-0.0772294	0.999718	-0.131874	0.891673	0.156876	0.919927	11.0283	9.53939	9.38252	10.9511	10.8964	10.4095
5236	-0.751037	3.08482e-08	-0.953598	7.3224e-25	-0.120838	0.999718	-0.125055	0.799271	0.202561	0.641091	11.6866	10.9356	10.733	11.5658	11.5616	11.306
2109	-0.726453	3.08482e-08	-0.816529	1.7752e-21	-0.146471	0.999718	-0.0911513	0.826416	0.0900761	0.8995	10.5416	9.81519	9.72512	10.3952	10.4505	10.2102
51246	0.657982	3.0862e-08	0.567473	4.33474e-15	0.117389	0.999718	0.101197	0.800241	0.0905091	0.881142	9.44814	10.1061	10.0156	9.56553	9.54934	9.70236
7052	1.48755	3.17078e-08	1.81042	1.18573e-23	0.122794	0.999718	0.0362156	0.97484	-0.322865	0.764556	7.49477	8.98232	9.30519	7.61756	7.53098	8.13512
5211	-0.675822	3.17789e-08	-0.680908	1.26454e-18	0.00425335	0.999718	-0.023357	0.964551	0.00508547	0.998016	8.61394	7.93812	7.93303	8.6182	8.59058	8.37086
10268	0.827814	3.21777e-08	0.915522	5.62566e-21	0.000571302	0.999718	0.0840798	0.870165	-0.0877084	0.919927	6.43127	7.25908	7.34679	6.43184	6.51535	6.77284
219285	1.16238	3.21777e-08	1.07336	1.59013e-16	0.0680007	0.999718	-0.00791716	0.994732	0.0890255	0.949759	7.15633	8.31872	8.22969	7.22433	7.14842	7.54054
8942	2.01494	3.26419e-08	2.16475	3.38634e-20	0.110865	0.999718	0.0841698	0.95675	-0.149816	0.953089	6.46019	8.47513	8.62495	6.57106	6.54436	7.24768
50506	1.98088	3.35312e-08	2.42267	1.10866e-23	0.0679065	0.999718	0.111959	0.934366	-0.441782	0.753124	5.43487	7.41576	7.85754	5.50278	5.54683	6.29882
9064	0.70511	3.53682e-08	0.948955	1.96974e-26	0.193362	0.954974	0.13185	0.799271	-0.243846	0.461881	7.78245	8.48756	8.73141	7.97581	7.9143	8.17239
8532	0.636245	3.55405e-08	0.50797	2.10328e-13	0.0441956	0.999718	0.00761611	0.989421	0.128275	0.788272	5.6052	6.24145	6.11317	5.6494	5.61282	5.79751
57722	0.873732	3.62544e-08	0.890969	8.94338e-19	0.0268837	0.999718	0.148026	0.799271	-0.0172363	0.992433	6.83194	7.70567	7.72291	6.85883	6.97997	7.19498
1376	-0.771515	3.81145e-08	-1.03317	3.31889e-26	-0.147444	0.999718	-0.16783	0.799271	0.26166	0.492167	10.1225	9.35101	9.08935	9.97508	9.95469	9.69879
1293	1.49277	4.31972e-08	1.81869	2.42172e-23	0.0818559	0.999718	0.131436	0.894179	-0.325916	0.765469	9.73669	11.2295	11.5554	9.81854	9.86812	10.4066
3032	-0.691077	4.34366e-08	-0.730907	1.49427e-19	-0.092507	0.999718	-0.0314314	0.951401	0.0398297	0.961701	9.21922	8.52815	8.48832	9.12672	9.18779	8.94346
3553	2.3767	4.4953e-08	3.06673	6.99765e-25	0.394219	0.999718	0.179952	0.911551	-0.690027	0.604092	6.25093	8.62764	9.31766	6.64515	6.43089	7.39671
5238	0.82898	4.4953e-08	0.908413	2.116e-20	0.0943254	0.999718	0.0359943	0.954454	-0.0794334	0.930715	7.94649	8.77547	8.8549	8.04081	7.98248	8.28342
114876	-1.37445	4.4953e-08	-1.32478	3.07075e-17	-0.09577	0.999718	-0.150225	0.862326	-0.0496656	0.980053	9.67048	8.29604	8.3457	9.57471	9.52026	9.14239
4283	3.00015	4.53788e-08	3.08559	9.02103e-19	0.935165	0.737692	0.474032	0.799271	-0.0854323	0.986363	6.8444	9.84456	9.92999	7.77957	7.31843	8.21285
5825	-0.70025	4.53788e-08	-0.873135	6.60495e-24	-0.13193	0.999718	-0.145704	0.799271	0.172884	0.705152	9.19164	8.49139	8.3185	9.05971	9.04593	8.82845
4843	2.4966	4.53788e-08	3.05132	2.42172e-23	0.24196	0.999718	0.320352	0.826156	-0.554716	0.760668	7.32019	9.81679	10.3715	7.56215	7.64054	8.49395
10537	3.1378	4.53788e-08	3.27051	4.30141e-19	0.774388	0.999718	0.50157	0.799271	-0.132707	0.976997	7.5007	10.6385	10.7712	8.27508	8.00227	8.9161
388125	1.58053	4.62578e-08	1.99008	3.76601e-24	0.133776	0.999718	0.10341	0.9249	-0.409552	0.674917	6.36525	7.94578	8.35533	6.49903	6.46866	7.088
1836	-1.65927	4.62578e-08	-2.02285	3.12973e-23	-0.0182981	0.999718	-0.0242213	0.985961	0.363582	0.765469	8.8858	7.22653	6.86295	8.8675	8.86158	8.19388
3557	1.67501	4.79003e-08	2.38961	1.08973e-27	0.168703	0.999718	0.150383	0.892772	-0.714598	0.275911	6.06329	7.7383	8.45289	6.23199	6.21367	6.92913
22800	-0.665035	4.79003e-08	-0.74576	6.72861e-21	-0.111327	0.999718	-0.0189363	0.971022	0.0807245	0.905843	8.6192	7.95416	7.87344	8.50787	8.60026	8.34206
196410	-1.5623	4.95705e-08	-2.00907	1.25538e-24	-0.325139	0.999718	-0.214782	0.818871	0.446769	0.615897	9.50508	7.94277	7.496	9.17994	9.29029	8.71059
2268	1.47114	5.06851e-08	1.79199	4.18852e-23	0.0548473	0.999718	0.00745907	0.995237	-0.320853	0.765469	6.98575	8.45688	8.77774	7.04059	6.9932	7.5997
389541	-0.940579	5.1174e-08	-0.811013	1.22651e-14	0.0412506	0.999718	-0.00287665	0.997095	-0.129566	0.883371	10.442	9.50137	9.63094	10.4832	10.4391	10.159
6512	-1.09877	5.13352e-08	-1.04923	7.45478e-17	-0.0920683	0.999718	-0.112424	0.871146	-0.049533	0.974284	6.83775	5.73899	5.78852	6.74568	6.72533	6.41878
60481	1.36442	5.68337e-08	1.26612	3.92643e-16	0.320937	0.999718	0.127264	0.887283	0.098303	0.953851	7.43305	8.79748	8.69917	7.75399	7.56032	7.96923
123803	-0.609071	5.69771e-08	-0.548872	1.73569e-15	-0.158615	0.999718	-0.064997	0.866211	-0.0601987	0.928717	9.31771	8.70864	8.76884	9.1591	9.25272	9.07799
4357	-0.962958	6.29159e-08	-1.16566	1.01699e-22	-0.168304	0.999718	-0.261248	0.799271	0.202707	0.783563	9.42624	8.46328	8.26057	9.25794	9.16499	8.91787
115361	1.69649	6.33767e-08	1.44869	2.69954e-14	0.193711	0.999718	0.151671	0.894179	0.247792	0.874747	7.54315	9.23964	8.99184	7.73686	7.69482	8.14024
5827	-1.29857	6.35618e-08	-1.50237	1.8385e-21	-0.032173	0.999718	-0.0278636	0.978156	0.203799	0.868323	10.7005	9.40192	9.19812	10.6683	10.6726	10.1767
64746	0.4704	6.40414e-08	0.473571	6.51058e-18	0.0970972	0.999718	0.0239218	0.949148	-0.00317138	0.998143	9.5674	10.0378	10.041	9.6645	9.59132	9.75411
29986	-1.00801	6.67162e-08	-1.05293	8.8771e-19	-0.185789	0.999718	-0.0422971	0.95675	0.044921	0.975031	6.76186	5.75385	5.70893	6.57607	6.71956	6.35709
8645	-0.924902	6.67162e-08	-0.940974	4.04939e-18	-0.0331468	0.999718	-0.108359	0.851947	0.0160718	0.993605	7.49214	6.56724	6.55117	7.45899	7.38378	7.12452
49855	-0.769255	6.7513e-08	-0.895214	1.55699e-21	-0.16761	0.999718	-0.201346	0.799271	0.12596	0.856306	7.72973	6.96048	6.83452	7.56212	7.52839	7.33169
8801	-0.867989	6.7513e-08	-0.967669	2.16494e-20	-0.0832844	0.999718	0.0247471	0.971222	0.0996798	0.916387	11.5397	10.6717	10.572	11.4564	11.5644	11.206
23333	0.680463	6.7513e-08	0.750306	4.16469e-20	0.0979644	0.999718	0.0325578	0.950477	-0.069843	0.927055	7.98327	8.66374	8.73358	8.08124	8.01583	8.26531
5175	1.09719	6.7513e-08	1.13818	1.39088e-18	0.0213382	0.999718	0.075037	0.923001	-0.0409893	0.979175	7.7012	8.79839	8.83938	7.72254	7.77623	8.12246
549	-0.783547	7.0746e-08	-1.00633	3.1968e-24	-0.129387	0.999718	-0.109707	0.817419	0.222785	0.628346	9.11206	8.32851	8.10572	8.98267	9.00235	8.71832
10446	-2.70445	7.0746e-08	-2.36059	1.26285e-14	-0.107383	0.999718	0.0247824	0.99304	-0.343862	0.900632	9.74985	7.0454	7.38926	9.64247	9.77463	8.90558
7039	-0.848577	7.5215e-08	-0.998225	1.04113e-21	-0.172359	0.999718	-0.15422	0.799271	0.149649	0.83086	8.19187	7.34329	7.19364	8.01951	8.03765	7.77506
79819	-0.866722	7.52375e-08	-1.08115	2.42172e-23	-0.106053	0.999718	-0.146414	0.799271	0.214429	0.716411	7.10892	6.24219	6.02777	7.00286	6.9625	6.67957
51	-1.24178	7.68883e-08	-1.64332	5.79666e-25	-0.166659	0.999718	-0.193914	0.803252	0.401542	0.532278	10.2989	9.05714	8.6556	10.1323	10.105	9.65959
7436	-1.19049	7.87241e-08	-1.07864	2.52548e-15	-0.233439	0.999718	-0.0465146	0.960692	-0.111858	0.935418	7.39064	6.20015	6.31201	7.1572	7.34413	6.95974
57733	-2.05574	8.12403e-08	-2.99682	1.08973e-27	-0.159832	0.999718	-0.193451	0.887626	0.94108	0.22568	9.80095	7.74521	6.80413	9.64111	9.60749	8.72361
9582	-1.9618	8.41194e-08	-2.00244	5.72316e-18	-0.616524	0.750307	-0.0238075	0.989421	0.0406419	0.992433	8.7672	6.8054	6.76475	8.15067	8.74339	7.97519
10581	1.29232	8.41194e-08	1.43145	5.09839e-20	0.0869653	0.999718	0.142919	0.864331	-0.139135	0.922912	10.848	12.1403	12.2794	10.9349	10.9909	11.3988
260293	1.21188	8.65671e-08	1.3454	4.78918e-20	0.0363777	0.999718	0.25741	0.799271	-0.133516	0.919927	6.25061	7.4625	7.59601	6.28699	6.50802	6.804
7070	1.36588	8.89108e-08	1.56846	6.90472e-21	0.032135	0.999718	0.205977	0.80555	-0.202587	0.874738	6.70343	8.06931	8.2719	6.73557	6.90941	7.31184
6372	2.38046	9.20454e-08	2.93044	9.69342e-23	0.123922	0.999718	0.246391	0.871297	-0.549988	0.757219	5.81764	8.19809	8.74808	5.94156	6.06403	6.9065
142683	2.81303	9.36461e-08	0.819669	0.00738646	0.180744	0.999718	0.238416	0.902399	1.99336	0.00605492	5.98894	8.80197	6.80861	6.16969	6.22736	6.49243
23359	-1.29462	9.92312e-08	-1.19226	1.73174e-15	-0.0733278	0.999718	-0.0314449	0.976201	-0.102361	0.952483	7.66066	6.36604	6.4684	7.58733	7.62922	7.22009
23564	-0.851738	9.96089e-08	-0.870132	7.62594e-18	-0.164876	0.999718	-0.0809318	0.887626	0.0183938	0.992326	7.63658	6.78484	6.76645	7.47171	7.55565	7.28343
5920	1.72578	9.96885e-08	1.42426	3.03227e-13	0.667569	0.436695	0.419564	0.799271	0.301513	0.839271	9.98972	11.7155	11.414	10.6573	10.4093	10.745
22949	-1.01547	9.96885e-08	-0.988264	1.07354e-16	-0.0558343	0.999718	0.0604886	0.934366	-0.0272066	0.98871	9.35904	8.34357	8.37078	9.30321	9.41953	9.02776
51084	-0.893191	1.01448e-07	-1.28952	4.10053e-27	-0.172313	0.999718	-0.121056	0.824856	0.396328	0.26685	9.6463	8.75311	8.35678	9.47399	9.52524	9.15366
22979	-0.484022	1.02382e-07	-0.428965	1.22651e-14	-0.228765	0.126747	-0.174663	0.732609	-0.0550576	0.918338	6.05206	5.56803	5.62309	5.82329	5.87739	5.80567
7125	-1.20272	1.02382e-07	-1.36753	1.80612e-20	0.0343079	0.999718	0.0548358	0.953383	0.164814	0.889529	7.24636	6.04364	5.87883	7.28067	7.30119	6.80578
79783	-1.08314	1.06079e-07	-1.32138	2.57219e-22	0.0931105	0.999718	-0.052034	0.951241	0.238247	0.778767	8.24306	7.15992	6.92168	8.33617	8.19103	7.79429
5720	0.578768	1.07224e-07	0.479076	3.05506e-13	0.133402	0.999718	0.0701789	0.846341	0.0996915	0.844525	11.9124	12.4912	12.3915	12.0458	11.9826	12.1281
813	0.720514	1.07858e-07	0.997765	5.82077e-26	0.0942004	0.999718	0.119161	0.799271	-0.27725	0.411632	7.83634	8.55685	8.8341	7.93054	7.9555	8.22211
2877	1.08705	1.07858e-07	1.1178	6.66681e-18	0.215081	0.999718	0.262202	0.799271	-0.030754	0.987567	11.8059	12.8929	12.9237	12.0209	12.0681	12.3145
113278	-1.07347	1.14563e-07	-0.989442	2.27866e-15	-0.31317	0.933899	-0.0929139	0.900025	-0.0840262	0.953089	7.82598	6.75251	6.83654	7.51281	7.73306	7.3995
8800	-0.841629	1.15402e-07	-1.01046	9.05974e-22	-0.0316073	0.999718	-0.0238579	0.971222	0.168835	0.803069	7.81022	6.96859	6.79976	7.77862	7.78637	7.45645
824	-0.713689	1.15402e-07	-0.584286	5.71119e-13	-0.136685	0.999718	-0.0406081	0.938706	-0.129404	0.827488	8.33183	7.61815	7.74755	8.19515	8.29123	8.08775
5372	-0.975466	1.15402e-07	-1.10128	3.71081e-20	-0.0746213	0.999718	-0.0463505	0.951401	0.125812	0.900966	10.2605	9.28508	9.15927	10.1859	10.2142	9.85871
4636	-0.854682	1.1557e-07	-1.02859	8.05029e-22	-0.00871728	0.999718	-0.132716	0.803437	0.17391	0.798328	7.93073	7.07605	6.90214	7.92201	7.79802	7.53667
123264	-1.42797	1.16916e-07	-2.06306	5.33723e-27	-0.106062	0.999718	-0.189061	0.826936	0.635097	0.271332	10.623	9.195	8.5599	10.5169	10.4339	9.86184
10162	-0.815166	1.16916e-07	-1.00729	1.496e-22	-0.0638349	0.999718	0.00112064	0.9986	0.192119	0.750454	9.26985	8.45468	8.26256	9.20602	9.27097	8.9223
9697	0.88825	1.18843e-07	0.813464	3.55201e-15	-0.0129586	0.999718	-0.048962	0.940597	0.0747869	0.947154	8.57623	9.46448	9.38969	8.56327	8.52726	8.84328
6772	1.62366	1.21454e-07	1.63618	2.69368e-17	0.262908	0.999718	0.186689	0.860753	-0.0125246	0.998016	10.2222	11.8458	11.8584	10.4851	10.4089	10.8924
54577	-1.28785	1.22717e-07	-1.87518	4.10053e-27	-0.255535	0.999718	-0.175144	0.825341	0.587331	0.241689	8.13837	6.85052	6.26319	7.88284	7.96323	7.42217
633	1.60032	1.24206e-07	1.98294	1.49088e-22	0.0387439	0.999718	0.16525	0.874442	-0.382623	0.748344	9.77462	11.3749	11.7576	9.81336	9.93987	10.5036
80150	0.862301	1.37195e-07	0.951459	2.08626e-19	0.120608	0.999718	0.0625652	0.918663	-0.0891576	0.928043	6.30682	7.16912	7.25828	6.42743	6.36939	6.67126
11119	0.9194	1.37695e-07	0.622268	1.11696e-09	0.194415	0.999718	0.0178192	0.98044	0.297131	0.554628	7.7602	8.6796	8.38247	7.95462	7.77802	8.02743
51471	-1.49336	1.43267e-07	-2.04108	3.47285e-25	0.23384	0.999718	0.149204	0.88277	0.547725	0.461881	8.69893	7.20558	6.65785	8.93277	8.84814	8.10865
133	1.50608	1.43267e-07	1.95112	1.16968e-23	0.177508	0.999718	0.179067	0.855385	-0.44504	0.6213	10.1347	11.6407	12.0858	10.3122	10.3137	10.8747
5954	0.75804	1.45015e-07	0.679807	1.3843e-14	0.14711	0.999718	0.134115	0.799271	0.0782327	0.928112	10.1369	10.895	10.8168	10.2841	10.2711	10.4453
5967	6.16837	1.46877e-07	4.54396	6.09747e-11	-0.0127017	0.999718	-0.0720737	0.990065	1.62441	0.694541	6.63314	12.8015	11.1771	6.62044	6.56107	8.27009
1009	1.20368	1.50155e-07	1.22516	2.41892e-17	0.0798056	0.999718	0.195258	0.801319	-0.0214798	0.993605	8.06818	9.27187	9.29335	8.14799	8.26344	8.57105
80833	1.12639	1.50536e-07	1.02545	7.30234e-15	0.110987	0.999718	0.0204407	0.981183	0.100939	0.944719	7.58286	8.70925	8.60831	7.69385	7.60331	7.96739
3158	-2.67033	1.54135e-07	-4.07582	3.4208e-28	-0.346938	0.999718	-0.287132	0.870299	1.40548	0.137982	13.5913	10.9209	9.51544	13.2443	13.3041	12.1052
1513	1.41717	1.71164e-07	1.61201	5.69143e-20	-0.0652275	0.999718	0.0852694	0.934367	-0.194834	0.894264	8.20036	9.61754	9.81237	8.13514	8.28563	8.7679
51715	0.768509	1.74884e-07	0.892235	1.82639e-20	0.175609	0.999718	0.224984	0.799271	-0.123726	0.868834	9.00027	9.76878	9.8925	9.17588	9.22525	9.40679
6697	-1.16477	1.7604e-07	-1.26106	1.07152e-18	0.0112776	0.999718	-0.019469	0.982608	0.0962957	0.949292	8.2893	7.12453	7.02824	8.30058	8.26983	7.85264
928	-0.77838	1.76424e-07	-0.696492	2.14674e-14	0.0458256	0.999718	0.101491	0.836721	-0.0818884	0.927572	10.6753	9.89689	9.97877	10.7211	10.7768	10.4715
6891	1.05039	1.76975e-07	0.924084	4.83792e-14	0.28472	0.999718	0.0305034	0.971222	0.126311	0.916259	7.71957	8.76997	8.64366	8.00429	7.75008	8.09986
2101	-0.717723	1.77453e-07	-0.796297	2.75675e-19	-0.0197648	0.999718	-0.108059	0.813494	0.0785742	0.924664	9.03758	8.31985	8.24128	9.01781	8.92952	8.72563
284348	1.19322	1.82661e-07	1.17655	1.97584e-16	0.178966	0.999718	0.138446	0.862326	0.016676	0.996945	5.65656	6.84979	6.83311	5.83553	5.79501	6.13984
261729	-0.849312	1.86814e-07	-0.771987	1.17066e-14	-0.171083	0.999718	-0.088965	0.874731	-0.0773246	0.944053	8.7039	7.85459	7.93191	8.53281	8.61493	8.37576
55133	0.554917	1.90567e-07	0.30853	4.88451e-07	0.0836148	0.999718	0.0381943	0.925308	0.246387	0.285235	8.38927	8.94419	8.6978	8.47288	8.42746	8.53548
83666	1.16787	1.90567e-07	1.07161	7.77643e-15	0.198289	0.999718	0.116514	0.885199	0.096265	0.949638	8.80679	9.97466	9.87839	9.00507	8.9233	9.25339
115362	1.75931	1.90567e-07	1.7371	2.03427e-16	0.304142	0.999718	0.217747	0.846341	0.022206	0.997132	6.5694	8.3287	8.3065	6.87354	6.78714	7.29339
9276	0.547349	1.97074e-07	0.472344	1.44368e-13	0.127682	0.999718	0.00525955	0.99304	0.0750046	0.894514	9.93695	10.4843	10.4093	10.0646	9.94221	10.1257
114825	-0.609317	2.0562e-07	-0.603103	2.05451e-16	-0.10717	0.999718	-0.1301	0.799271	-0.00621378	0.997653	8.03878	7.42947	7.43568	7.93161	7.90868	7.76838
7453	1.64012	2.2058e-07	1.74552	4.82151e-18	0.174602	0.999718	0.130645	0.912474	-0.105396	0.961132	8.63688	10.277	10.3824	8.81148	8.76753	9.3072
1282	1.25434	2.22444e-07	1.53433	1.36398e-21	0.0517192	0.999718	0.182955	0.818871	-0.27999	0.781667	9.38207	10.6364	10.9164	9.43379	9.56503	9.96934
3428	1.16773	2.27599e-07	1.27497	1.19248e-18	0.0810764	0.999718	0.124572	0.871715	-0.107242	0.943803	7.98932	9.15705	9.26429	8.0704	8.11389	8.48042
8754	0.992267	2.30581e-07	0.89775	2.09531e-14	0.0875021	0.999718	0.0361654	0.965646	0.0945167	0.939146	7.3128	8.30507	8.21055	7.4003	7.34896	7.65466
27290	3.15507	2.34449e-07	2.71639	2.11783e-13	0.333759	0.999718	-0.0525463	0.982608	0.438678	0.894337	9.75052	12.9056	12.4669	10.0843	9.69797	10.7475
364	-0.477172	2.53761e-07	-0.517935	2.09612e-18	-0.151974	0.810063	-0.131248	0.799271	0.0407627	0.948808	6.02956	5.55238	5.51162	5.87758	5.89831	5.78415
79949	1.56738	2.53865e-07	1.16348	9.99778e-11	0.281311	0.999718	0.079067	0.950477	0.403895	0.720897	6.50516	8.07254	7.66864	6.78647	6.58423	7
64699	0.887522	2.57726e-07	0.830791	5.14198e-15	0.0385876	0.999718	0.0911187	0.881889	0.0567308	0.961453	5.42741	6.31493	6.2582	5.46599	5.51852	5.75571
84263	-0.705127	2.57854e-07	-0.896382	1.72077e-22	-0.123456	0.999718	-0.0341265	0.951405	0.191255	0.688631	9.13783	8.43271	8.24145	9.01438	9.10371	8.80753
79820	1.14433	2.61618e-07	1.20897	1.03123e-17	0.168393	0.999718	-0.0322893	0.973068	-0.0646366	0.967317	5.90409	7.04842	7.11305	6.07248	5.8718	6.33338
3717	0.623315	2.63509e-07	0.593392	2.38417e-15	0.0383835	0.999718	-0.0163903	0.97484	0.0299222	0.974284	7.19964	7.82296	7.79303	7.23802	7.18325	7.40694
5352	-1.47589	2.69644e-07	-0.887014	9.13257e-08	-0.449398	0.920884	-0.353904	0.799271	-0.588876	0.411632	8.75439	7.2785	7.86737	8.30499	8.40048	8.22477
6799	-1.16394	2.69644e-07	-1.4982	9.25718e-23	0.0230358	0.999718	-0.101187	0.905175	0.334255	0.655228	8.57604	7.4121	7.07785	8.59908	8.47485	8.04379
81831	-1.649	2.69644e-07	-1.77348	4.2686e-18	-0.105774	0.999718	-0.243765	0.817419	0.124481	0.954302	9.46972	7.82072	7.69624	9.36395	9.22596	8.76187
5593	-1.13186	2.7116e-07	-1.09523	1.1517e-15	-0.19582	0.999718	-0.198238	0.799271	-0.036631	0.985386	6.66006	5.52821	5.56484	6.46424	6.46182	6.18062
9871	1.05477	2.795e-07	1.20898	1.18985e-19	0.22656	0.999718	0.0743393	0.9249	-0.154209	0.885592	7.35519	8.40996	8.56417	7.58175	7.42953	7.8252
4316	2.8219	2.81963e-07	3.98417	2.37263e-25	0.194636	0.999718	0.133563	0.953924	-1.16228	0.368286	5.46262	8.28451	9.44679	5.65725	5.59618	6.85429
11031	1.16962	2.92772e-07	1.38939	1.613e-20	0.181694	0.999718	0.137679	0.862326	-0.219766	0.827996	8.74062	9.91024	10.13	8.92232	8.8783	9.28475
4225	-1.26268	2.95236e-07	-1.46201	7.39874e-20	-0.399441	0.858839	-0.29427	0.799271	0.199331	0.87383	7.62745	6.36477	6.16544	7.22801	7.33318	6.9702
651	-0.783751	2.96423e-07	-0.823261	1.94928e-17	-0.200551	0.999718	-0.138737	0.799271	0.0395106	0.972294	6.69169	5.90794	5.86843	6.49114	6.55295	6.33057
64127	0.659171	2.96423e-07	0.633184	2.00729e-15	0.0228061	0.999718	0.0593751	0.899824	0.0259874	0.979461	5.83811	6.49728	6.47129	5.86091	5.89748	6.08289
6397	1.01001	2.96423e-07	1.02868	1.01471e-16	0.0306772	0.999718	0.0175804	0.982608	-0.0186735	0.993605	7.21356	8.22357	8.24225	7.24424	7.23114	7.57961
5308	-2.14413	2.96665e-07	-2.52869	2.64396e-20	-0.947941	0.250149	-0.228819	0.874731	0.38456	0.844525	8.30829	6.16416	5.7796	7.36035	8.07947	7.23231
3426	1.23823	2.98645e-07	0.763216	5.22278e-08	0.0952676	0.999718	-0.0170837	0.98865	0.475017	0.450651	6.13245	7.37069	6.89567	6.22772	6.11537	6.43139
3108	1.46911	3.23579e-07	1.45868	4.46812e-16	0.333715	0.999718	0.243419	0.803252	0.0104256	0.998143	10.4073	11.8764	11.866	10.741	10.6507	11.0475
10384	0.952266	3.32959e-07	0.708086	1.43478e-10	0.296209	0.899045	0.0779595	0.911551	0.24418	0.728466	7.16226	8.11453	7.87035	7.45847	7.24022	7.49237
374907	-0.868837	3.39582e-07	-0.970051	8.63007e-19	-0.00351564	0.999718	0.019605	0.978565	0.101214	0.919927	7.72161	6.85277	6.75156	7.71809	7.74121	7.39737
84958	0.704209	3.41036e-07	0.662879	6.98259e-15	-0.00480617	0.999718	-0.0873204	0.854308	0.0413302	0.964902	6.0331	6.7373	6.69597	6.02829	5.94577	6.23406
91057	-0.838196	3.41061e-07	-0.502652	1.26604e-07	-0.12727	0.999718	0.00277325	0.997078	-0.335544	0.422463	10.0078	9.16961	9.50515	9.88053	10.0106	9.79708
23471	0.565425	3.48295e-07	0.465994	2.80735e-12	-0.0155022	0.999718	-0.0350035	0.934367	0.0994315	0.85622	11.9098	12.4752	12.3758	11.8943	11.8748	12.0623
5087	-0.499219	3.67807e-07	-0.588596	4.36332e-20	-0.171463	0.720211	-0.0882778	0.799271	0.0893772	0.850879	7.01892	6.5197	6.43032	6.84745	6.93064	6.76368
51317	0.608196	3.85194e-07	0.576664	6.16641e-15	0.0367278	0.999718	0.0404919	0.931253	0.0315323	0.971535	8.84457	9.45277	9.42123	8.8813	8.88506	9.06562
3283	-0.527796	3.85299e-07	-0.503936	4.42076e-15	-0.223553	0.373146	-0.0955656	0.799271	-0.0238601	0.97798	6.08669	5.55889	5.58275	5.86314	5.99112	5.84423
90411	0.526127	3.85299e-07	0.504259	3.69071e-15	0.100324	0.999718	0.0501245	0.896482	0.0218683	0.979175	7.57624	8.10236	8.08049	7.67656	7.62636	7.78452
23035	-1.42482	3.95571e-07	-1.94398	5.47323e-24	-0.241847	0.999718	-0.304826	0.799271	0.519163	0.503775	9.51203	8.08721	7.56805	9.27019	9.20721	8.72535
1671	5.23559	3.99511e-07	2.37447	6.16358e-05	0.461692	0.999718	0.568459	0.873832	2.86112	0.137982	6.5418	11.7774	8.91626	7.00349	7.11025	7.78816
5396	1.37768	4.02665e-07	1.90629	2.37899e-24	0.0550266	0.999718	0.0657372	0.95444	-0.528618	0.461847	5.93584	7.31352	7.84213	5.99087	6.00158	6.59816
10507	0.889419	4.02665e-07	0.925857	6.15785e-17	-0.0306221	0.999718	-0.00105429	0.999068	-0.0364378	0.979175	8.66947	9.55889	9.59533	8.63885	8.66842	8.98329
57213	-0.669011	4.02665e-07	-0.687488	1.21999e-16	-0.111521	0.999718	-0.0995946	0.819642	0.0184769	0.98931	7.86064	7.19163	7.17315	7.74912	7.76104	7.57228
26270	1.24626	4.05701e-07	1.32433	2.08911e-17	0.252123	0.999718	0.183773	0.819642	-0.0780693	0.962341	7.26827	8.51453	8.5926	7.52039	7.45204	7.82418
493869	1.21907	4.10455e-07	1.37705	7.0363e-19	0.260171	0.999718	0.20323	0.803437	-0.157977	0.909933	6.44208	7.66115	7.81913	6.70225	6.64531	7.01979
4318	2.44659	4.10624e-07	2.51434	1.28336e-16	0.276376	0.999718	0.301525	0.856149	-0.0677541	0.989184	7.19062	9.63721	9.70496	7.467	7.49214	8.20381
5358	0.75145	4.18233e-07	0.886209	5.92839e-20	0.0411594	0.999718	0.202993	0.799271	-0.134759	0.853257	9.00648	9.75793	9.89269	9.04764	9.20948	9.38258
6890	1.22648	4.19157e-07	1.15745	9.5274e-15	0.468403	0.559271	0.176513	0.823411	0.0690299	0.968313	10.9062	12.1327	12.0636	11.3746	11.0827	11.4422
670	-0.744111	4.24539e-07	-0.940651	9.62727e-22	-0.170125	0.999718	-0.0949846	0.846872	0.19654	0.720897	9.53501	8.7909	8.59436	9.36488	9.44002	9.16158
83988	1.04531	4.33246e-07	0.708618	4.82836e-09	0.129744	0.999718	0.135768	0.845493	0.336689	0.591818	7.48191	8.52722	8.19053	7.61166	7.61768	7.81242
6282	1.1672	4.33246e-07	1.48072	8.43018e-22	0.104378	0.999718	0.136687	0.864999	-0.313518	0.709683	8.39939	9.5666	9.88012	8.50377	8.53608	8.95809
55200	-1.04914	4.36996e-07	-1.27349	1.27333e-20	-0.116095	0.999718	-0.138892	0.843839	0.224342	0.801407	8.36357	7.31443	7.09008	8.24748	8.22468	7.86924
84275	-1.07828	4.36996e-07	-1.10592	1.67182e-16	-0.19995	0.999718	-0.0331942	0.971222	0.027641	0.989877	7.83561	6.75733	6.72969	7.63566	7.80242	7.41257
9075	1.15207	4.58393e-07	1.20257	7.23095e-17	0.0203631	0.999718	0.0678725	0.940297	-0.0504995	0.979175	5.53633	6.6884	6.7389	5.55669	5.6042	5.97674
7373	0.675523	4.59457e-07	0.414863	9.4308e-08	-0.0207842	0.999718	0.0503145	0.921	0.26066	0.461881	6.63241	7.30794	7.04728	6.61163	6.68273	6.80484
79154	-1.31286	4.69868e-07	-1.82155	3.21098e-24	-0.145787	0.999718	-0.17819	0.836721	0.50869	0.456976	12.1981	10.8853	10.3766	12.0523	12.0199	11.5115
1493	1.30747	4.69868e-07	1.56637	3.28387e-20	0.0739894	0.999718	0.00673854	0.996039	-0.258908	0.820754	6.24462	7.55208	7.81099	6.31861	6.25135	6.78643
6773	0.659593	4.69868e-07	0.607589	3.73294e-14	0.0144806	0.999718	-0.00667905	0.992926	0.0520047	0.953851	10.8615	11.5211	11.4691	10.8759	10.8548	11.0747
7855	-0.835697	4.69868e-07	-0.877476	5.69193e-17	-0.0323583	0.999718	-0.083338	0.889954	0.0417784	0.973266	8.05797	7.22227	7.18049	8.02561	7.97463	7.72255
124540	0.681212	4.77053e-07	0.659953	3.58547e-15	0.0780162	0.999718	-0.0146171	0.979722	0.0212582	0.98686	6.58051	7.26172	7.24046	6.65852	6.56589	6.81693
6748	1.02958	4.81278e-07	0.951427	3.40207e-14	0.0873748	0.999718	0.0605894	0.940365	0.078154	0.955749	11.9936	13.0232	12.945	12.081	12.0542	12.3616
51196	-0.963342	4.85083e-07	-1.20362	2.83518e-21	-0.0460077	0.999718	-0.161882	0.803437	0.240279	0.75096	8.99229	8.02895	7.78867	8.94629	8.83041	8.52557
2110	-0.809479	4.8595e-07	-1.2039	3.31889e-26	-0.192988	0.999718	-0.179815	0.799271	0.394422	0.233323	10.2625	9.45305	9.05863	10.0695	10.0827	9.776
8507	0.675798	4.8595e-07	0.783225	2.56473e-19	0.120183	0.999718	0.09191	0.836721	-0.107427	0.874747	8.45359	9.12939	9.23682	8.57377	8.5455	8.76885
308	0.957864	4.8595e-07	1.03295	1.50281e-17	0.0264126	0.999718	0.0649472	0.930979	-0.0750854	0.953851	9.58505	10.5429	10.618	9.61146	9.65	9.96524
28951	0.972287	4.88535e-07	1.11385	5.17724e-19	0.0911078	0.999718	0.0921361	0.897531	-0.141562	0.890289	6.91432	7.88661	8.02817	7.00543	7.00646	7.33797
140691	0.712247	5.18629e-07	0.413297	4.76226e-07	0.0362776	0.999718	0.0189866	0.975426	0.29895	0.374499	6.05042	6.76267	6.46372	6.0867	6.06941	6.22209
5099	1.01705	5.33477e-07	0.754778	3.21939e-10	0.17896	0.999718	0.0185938	0.981876	0.262275	0.736063	6.07325	7.0903	6.82803	6.25221	6.09184	6.38242
10410	1.25263	5.3402e-07	1.42428	9.51622e-19	0.126973	0.999718	0.116225	0.899824	-0.171646	0.901848	10.3054	11.558	11.7297	10.4324	10.4216	10.8487
25907	1.59454	5.37458e-07	1.99747	3.17255e-21	0.176433	0.999718	0.338961	0.799271	-0.402924	0.748348	8.76776	10.3623	10.7652	8.94419	9.10672	9.58142
3732	0.790942	5.44849e-07	0.801634	5.02716e-16	0.0803712	0.999718	0.0102327	0.989421	-0.0106921	0.997132	6.91129	7.70223	7.71293	6.99166	6.92152	7.204
150696	-1.17532	5.51563e-07	-1.00053	1.71023e-12	-0.161062	0.999718	0.0283116	0.978156	-0.174794	0.888	10.1851	9.0098	9.18459	10.0241	10.2134	9.81456
1277	1.55616	5.61078e-07	1.67673	2.16176e-17	0.0423592	0.999718	0.241082	0.813494	-0.120571	0.954568	8.24265	9.79881	9.91938	8.28501	8.48373	8.90678
9037	-1.04269	5.61265e-07	-1.15433	4.97784e-18	-0.198451	0.999718	-0.161673	0.813494	0.111634	0.930145	7.80345	6.76076	6.64913	7.605	7.64178	7.32398
26207	0.926044	5.62044e-07	1.09473	1.1579e-19	0.0965708	0.999718	0.0389847	0.960855	-0.168688	0.85213	6.79762	7.72366	7.89235	6.89419	6.8366	7.19555
2769	1.24408	5.86971e-07	1.46874	1.35223e-19	0.175924	0.999718	0.193303	0.813494	-0.224662	0.855029	6.3507	7.59478	7.81944	6.52662	6.544	6.94046
54900	1.48546	5.86971e-07	1.40839	1.53004e-14	-0.0906059	0.999718	-0.0227537	0.987096	0.0770743	0.972294	7.55423	9.03969	8.96261	7.46362	7.53147	8.02498
220323	-0.960551	6.27995e-07	-1.11496	4.28046e-19	-0.0360445	0.999718	-0.0976246	0.888606	0.15441	0.874738	10.4592	9.49861	9.3442	10.4231	10.3615	10.0422
54996	-0.560635	6.30285e-07	-0.610218	1.59751e-17	-0.0869858	0.999718	-0.00116416	0.998299	0.0495827	0.94901	7.95254	7.3919	7.34232	7.86555	7.95138	7.73044
10288	1.2043	6.88867e-07	1.37415	1.35131e-18	0.182147	0.999718	0.153214	0.855385	-0.16985	0.899177	6.45639	7.66069	7.83054	6.63853	6.6096	7.00344
65983	-0.803508	7.13002e-07	-0.97194	4.91458e-20	-0.178276	0.999718	-0.169989	0.799271	0.168431	0.811344	10.0271	9.22363	9.05519	9.84886	9.85714	9.61412
10677	-0.746802	7.32402e-07	-0.786755	1.22635e-16	-0.133162	0.999718	-0.238367	0.799271	0.039953	0.971535	7.52523	6.77843	6.73847	7.39207	7.28686	7.15235
5730	1.99077	7.48999e-07	1.56775	6.01479e-11	0.0358988	0.999718	0.0156732	0.994367	0.423018	0.809277	7.46119	9.45196	9.02894	7.49709	7.47687	8.03847
54431	0.774361	7.51547e-07	0.826746	6.46088e-17	0.101346	0.999718	0.0110592	0.988688	-0.0523843	0.961132	9.11627	9.89063	9.94302	9.21762	9.12733	9.41881
5993	0.75498	7.53399e-07	0.576221	1.94592e-10	0.03151	0.999718	-0.023661	0.971222	0.178759	0.778767	8.91296	9.66794	9.48918	8.94447	8.88929	9.11896
113026	-1.01226	7.5745e-07	-1.17036	8.10515e-19	-0.0848551	0.999718	-0.210547	0.799271	0.158102	0.881876	8.13029	7.11803	6.95993	8.04544	7.91974	7.64788
10428	-1.15305	7.71843e-07	-1.05613	1.23844e-13	0.0715946	0.999718	-0.121661	0.885751	-0.0969231	0.953089	8.06415	6.91109	7.00802	8.13574	7.94249	7.66146
728780	-0.682516	7.8198e-07	-0.787715	9.56872e-19	-0.0814694	0.999718	-0.0661165	0.897178	0.105198	0.882793	6.87185	6.18933	6.08413	6.79038	6.80573	6.56964
112611	0.56373	8.12988e-07	0.583085	3.97682e-16	0.176552	0.937483	0.103917	0.799271	-0.0193546	0.984764	7.62177	8.1855	8.20486	7.79833	7.72569	7.88514
56848	-0.699445	8.16585e-07	-0.972708	1.16985e-23	-0.0555409	0.999718	-0.0963183	0.839442	0.273263	0.466249	11.2104	10.511	10.2377	11.1549	11.1141	10.8468
4925	1.13609	8.28e-07	1.08078	2.44122e-14	0.24377	0.999718	0.231842	0.799271	0.0553121	0.975954	8.6688	9.8049	9.74959	8.91257	8.90065	9.16309
3759	-0.900565	8.28e-07	-0.90802	1.50838e-15	-0.0101864	0.999718	-0.0537831	0.940597	0.00745461	0.998016	8.3054	7.40484	7.39739	8.29522	8.25162	7.97107
10939	-0.67957	8.44774e-07	-0.725275	8.61543e-17	0.0177282	0.999718	0.000585275	0.999163	0.0457047	0.961453	10.3167	9.63715	9.59144	10.3344	10.3173	10.0708
5164	-0.680753	8.96273e-07	-0.868495	3.60637e-21	-0.0962429	0.999718	-0.0571273	0.914467	0.187742	0.71162	7.0452	6.36445	6.17671	6.94896	6.98808	6.72047
94097	-0.644113	8.96273e-07	-0.705598	2.36904e-17	-0.0128885	0.999718	-0.0827512	0.855385	0.0614843	0.944767	7.38933	6.74522	6.68374	7.37645	7.30658	7.11767
51554	1.17859	9.04181e-07	0.741589	1.04025e-07	0.230264	0.999718	0.15285	0.853004	0.437005	0.515925	5.79418	6.97277	6.53576	6.02444	5.94703	6.1626
6392	-0.593743	9.20134e-07	-0.643985	4.34e-17	-0.0351129	0.999718	0.0156586	0.97645	0.0502426	0.953089	11.3194	10.7257	10.6754	11.2843	11.3351	11.0992
6947	2.1573	9.20847e-07	2.7101	1.02274e-20	0.0783108	0.999718	0.0939622	0.960672	-0.5528	0.750493	5.36214	7.51944	8.07224	5.44045	5.45611	6.31487
6788	0.664879	9.39838e-07	0.744388	8.06763e-18	0.122079	0.999718	0.160401	0.799271	-0.0795097	0.922716	8.23495	8.89983	8.97934	8.35703	8.39535	8.5623
5464	0.649144	9.40509e-07	0.731907	5.67206e-18	0.0664077	0.999718	-0.00435772	0.995237	-0.0827625	0.917343	12.0621	12.7113	12.794	12.1285	12.0578	12.3196
5266	3.04388	1.00112e-06	4.11292	1.31856e-22	-0.00155571	0.999718	-0.0483838	0.986742	-1.06904	0.552212	8.70816	11.752	12.8211	8.7066	8.65977	10.0572
51088	1.03544	1.04488e-06	1.36733	6.72844e-22	0.0661745	0.999718	0.138463	0.845797	-0.331886	0.6213	8.05554	9.09098	9.42287	8.12171	8.194	8.56884
7424	0.539847	1.06288e-06	0.571965	2.01757e-16	-0.0236615	0.999718	-0.0409385	0.923509	-0.0321184	0.967521	5.73174	6.27159	6.3037	5.70808	5.6908	5.91041
57486	-0.998627	1.07923e-06	-1.11563	1.22948e-17	-0.302393	0.999718	-0.296076	0.799271	0.117	0.92499	7.65666	6.65804	6.54104	7.35427	7.36059	7.12878
3431	0.817332	1.088e-06	0.849246	5.76318e-16	0.0251157	0.999718	0.0457715	0.94944	-0.0319142	0.981557	8.00031	8.81764	8.84955	8.02542	8.04608	8.31239
1909	0.879596	1.11789e-06	0.877569	4.56881e-15	0.101735	0.999718	0.065146	0.925308	0.00202686	0.99965	6.17186	7.05145	7.04942	6.27359	6.237	6.5138
5721	0.912422	1.1336e-06	0.825685	4.23511e-13	0.199415	0.999718	0.161616	0.800858	0.0867367	0.944767	10.6642	11.5766	11.4899	10.8636	10.8258	11.0409
4013	-0.801208	1.1336e-06	-0.839489	4.11799e-16	-0.0564305	0.999718	-0.0784858	0.897531	0.0382809	0.977726	7.8107	7.00949	6.97121	7.75427	7.73221	7.48633
55129	-0.650221	1.15213e-06	-0.8985	4.45036e-23	-0.10689	0.999718	-0.130686	0.799271	0.248279	0.503775	8.17224	7.52202	7.27374	8.06535	8.04155	7.81336
80724	-0.65081	1.16267e-06	-0.753947	1.96484e-18	-0.00789148	0.999718	-0.098921	0.820263	0.103137	0.881876	7.7247	7.07389	6.97075	7.7168	7.62577	7.43372
54566	-1.14018	1.16267e-06	-1.27907	1.19119e-17	-0.0936232	0.999718	-0.0906347	0.918663	0.138883	0.920603	9.50033	8.36015	8.22126	9.40671	9.40969	9.01943
8802	-0.690815	1.16267e-06	-0.7153	8.08014e-16	-0.0212876	0.999718	-0.00591382	0.993952	0.0244853	0.984182	11.1192	10.4284	10.4039	11.0979	11.1133	10.8675
6279	3.25025	1.21364e-06	3.95953	1.20262e-19	0.262735	0.999718	0.416785	0.85739	-0.70928	0.807577	6.08652	9.33677	10.0461	6.34926	6.50331	7.60294
10797	1.01512	1.22235e-06	1.14207	1.13893e-17	0.165598	0.999718	0.0207532	0.980764	-0.126947	0.918338	8.54865	9.56378	9.69073	8.71425	8.56941	8.9693
2919	1.71901	1.23118e-06	2.65213	3.4032e-26	0.113382	0.999718	0.117057	0.934366	-0.93312	0.17869	5.86596	7.58497	8.51809	5.97934	5.98302	6.79089
5068	5.92664	1.26456e-06	3.71671	1.66188e-07	0.321372	0.999718	0.6092	0.892772	2.20993	0.52232	6.99247	12.9191	10.7092	7.31384	7.60167	8.6611
10449	-0.92294	1.26456e-06	-1.13791	6.53295e-20	-0.103088	0.999718	-0.100841	0.88277	0.214974	0.7885	10.7395	9.81651	9.60154	10.6364	10.6386	10.3067
57758	-1.10308	1.26456e-06	-1.34282	1.38064e-19	-0.222839	0.999718	0.0124427	0.991812	0.239736	0.809277	7.70778	6.6047	6.36497	7.48494	7.72023	7.22674
3122	1.96417	1.26456e-06	1.79059	3.84294e-13	0.304628	0.999718	0.097437	0.955281	0.173587	0.9517	11.4238	13.388	13.2144	11.7284	11.5213	12.1331
84647	-1.40152	1.31048e-06	-1.688	2.8413e-19	-0.142523	0.999718	-0.0909086	0.93471	0.286475	0.822103	7.91527	6.51375	6.22727	7.77274	7.82436	7.29342
163404	-0.748404	1.32681e-06	-0.691531	2.29633e-13	-0.121666	0.999718	0.00744891	0.993081	-0.056873	0.956055	8.88201	8.1336	8.19048	8.76034	8.88946	8.62367
5527	0.696962	1.35239e-06	0.879766	1.99124e-20	0.0839476	0.999718	0.0231807	0.970353	-0.182804	0.748348	8.4	9.09696	9.27976	8.48394	8.42318	8.71531
10005	-0.599318	1.37317e-06	-0.602291	5.01917e-15	-0.00279433	0.999718	-0.0233701	0.965646	0.00297266	0.99904	7.19145	6.59213	6.58916	7.18866	7.16808	6.97443
1030	-1.57026	1.38291e-06	-2.06233	1.86219e-21	-0.190624	0.999718	-0.343881	0.799271	0.492071	0.646198	9.90905	8.33879	7.84672	9.71842	9.56517	9.074
54576	-1.38964	1.39129e-06	-2.14073	5.4019e-26	-0.221439	0.999718	-0.102153	0.927141	0.751091	0.185765	8.68805	7.29842	6.54733	8.46661	8.5859	7.91926
5217	-0.687453	1.44808e-06	-0.478422	1.00863e-08	-0.0395122	0.999718	-0.011866	0.984555	-0.209031	0.666074	8.65567	7.96821	8.17724	8.61615	8.6438	8.46837
717	1.02997	1.4524e-06	1.01328	1.53004e-14	0.10904	0.999718	0.120033	0.871297	0.0166956	0.995909	6.77436	7.80434	7.78764	6.8834	6.8944	7.18424
55332	0.996704	1.45596e-06	1.0089	4.01163e-15	-0.0470946	0.999718	0.0321764	0.971222	-0.0121994	0.997533	7.44587	8.44258	8.45478	7.39878	7.47805	7.79885
22937	-0.556488	1.47121e-06	-0.587778	4.93254e-16	-0.0546338	0.999718	-0.0136022	0.978156	0.0312894	0.970255	10.6456	10.0892	10.0579	10.591	10.632	10.4308
4642	-1.06812	1.49954e-06	-1.47572	9.83467e-23	-0.107376	0.999718	-0.190207	0.801319	0.407598	0.511959	10.6784	9.61024	9.20264	10.571	10.4882	10.1076
56265	0.728806	1.49954e-06	0.969389	1.08925e-21	-0.0206811	0.999718	0.0596614	0.918663	-0.240582	0.614189	5.90818	6.63699	6.87757	5.8875	5.96784	6.24835
8854	1.99984	1.49954e-06	2.16136	1.6219e-16	0.212818	0.999718	0.0266813	0.989421	-0.16152	0.954568	5.60941	7.60925	7.77077	5.82223	5.63609	6.39041
12	2.16295	1.49954e-06	2.29388	4.20404e-16	0.0518837	0.999718	-0.0286422	0.989421	-0.130928	0.967521	6.55893	8.72188	8.85281	6.61081	6.53029	7.34428
5832	-0.675333	1.54475e-06	-0.906862	6.9385e-22	-0.0657147	0.999718	-0.0792092	0.871297	0.231529	0.589328	10.3797	9.70433	9.4728	10.3139	10.3005	10.041
9834	1.3004	1.56389e-06	0.828002	1.41943e-07	-0.128373	0.999718	-0.116223	0.909407	0.472401	0.53935	7.13649	8.4369	7.9645	7.00812	7.02027	7.38993
55437	-0.753506	1.63032e-06	-0.9923	2.4657e-21	0.0433812	0.999718	-0.0920274	0.866465	0.238794	0.645475	9.96928	9.21577	8.97698	10.0127	9.87725	9.61326
85450	0.656485	1.64317e-06	0.908071	1.16512e-22	0.184536	0.999718	0.148331	0.799271	-0.251585	0.511959	7.10967	7.76616	8.01774	7.29421	7.258	7.48941
286102	0.568417	1.64972e-06	0.56404	1.35238e-14	0.0627755	0.999718	0.0791342	0.84466	0.0043771	0.998143	11.3458	11.9142	11.9098	11.4085	11.4249	11.5782
140738	-1.31598	1.68837e-06	-1.50134	1.15897e-17	-0.0579174	0.999718	0.0086958	0.995237	0.185365	0.905843	9.55839	8.24241	8.05705	9.50047	9.56709	9.0428
22849	-0.654502	1.68837e-06	-0.722207	6.96023e-17	-0.0828238	0.999718	-0.096598	0.827956	0.0677051	0.939146	8.94901	8.2945	8.2268	8.86618	8.85241	8.65667
51365	0.85788	1.69825e-06	0.995799	4.60314e-18	0.0526594	0.999718	-0.0234878	0.976201	-0.137919	0.881876	5.70839	6.56627	6.70419	5.76105	5.68491	6.04553
518	-0.671099	1.74214e-06	-0.815707	3.46828e-19	-0.0777704	0.999718	0.0354481	0.951401	0.144608	0.814856	8.72411	8.05301	7.9084	8.64634	8.75956	8.45012
43849	1.31971	1.76623e-06	1.38224	1.1349e-15	0.155141	0.999718	0.199558	0.825341	-0.0625287	0.978853	6.01866	7.33837	7.4009	6.17381	6.21822	6.58645
23552	-0.864547	1.82587e-06	-1.16895	6.95504e-22	-0.10833	0.999718	-0.0191565	0.98044	0.304401	0.566788	8.29694	7.4324	7.128	8.18861	8.27779	7.88589
118471	-1.45899	1.83513e-06	-2.00438	2.50799e-22	-0.058551	0.999718	0.0696024	0.95675	0.545391	0.525236	8.53504	7.07605	6.53066	8.47649	8.60464	7.88602
23780	0.774781	1.84061e-06	0.673019	5.82451e-12	0.121874	0.999718	0.118835	0.823324	0.101762	0.917009	6.60283	7.37761	7.27584	6.7247	6.72166	6.90101
8676	1.11582	1.84061e-06	1.22577	1.08002e-16	0.141009	0.999718	0.111744	0.897531	-0.109958	0.944767	6.49415	7.60996	7.71992	6.63516	6.60589	6.97257
66002	-1.30478	1.88767e-06	-1.73614	1.91829e-21	-0.227611	0.999718	-0.305469	0.799271	0.431362	0.619566	10.1152	8.81045	8.37909	9.88762	9.80976	9.39762
4939	1.28763	1.92713e-06	1.45976	2.2153e-17	-0.0103017	0.999718	0.0501554	0.9658	-0.172122	0.914902	8.33816	9.62579	9.79791	8.32785	8.38831	8.85025
3992	0.8338	1.97914e-06	0.888151	6.15643e-16	0.0468993	0.999718	0.0164073	0.981876	-0.0543518	0.963876	5.89039	6.72419	6.77854	5.93729	5.9068	6.2078
2530	0.818164	2.0084e-06	0.903297	1.01003e-16	-0.0634682	0.999718	0.0651306	0.920794	-0.085133	0.939146	7.72266	8.54083	8.62596	7.6592	7.78779	8.04399
22936	0.965103	2.01315e-06	1.1806	3.44677e-19	0.0515682	0.999718	0.0138019	0.989324	-0.215495	0.807176	7.11621	8.08131	8.29681	7.16778	7.13001	7.52586
7980	0.924615	2.06736e-06	0.518883	3.95136e-06	0.107536	0.999718	-0.0488847	0.951405	0.405732	0.398111	5.4825	6.40712	6.00139	5.59004	5.43362	5.68379
2705	-0.777577	2.083e-06	-0.789396	7.33368e-15	0.0522912	0.999718	0.0216852	0.975935	0.0118188	0.997082	6.84065	6.06307	6.05125	6.89294	6.86233	6.58315
200931	-2.56966	2.12328e-06	-4.47373	8.87647e-29	-0.626756	0.999718	-0.479725	0.799271	1.90407	0.0258238	10.9922	8.42258	6.51851	10.3655	10.5125	9.28726
7804	0.936384	2.18356e-06	1.16994	1.22039e-19	0.127152	0.999718	-0.0400769	0.963112	-0.233553	0.778767	5.90779	6.84418	7.07773	6.03494	5.86771	6.30539
29796	-0.551507	2.18872e-06	-0.743039	1.35753e-21	-0.0716788	0.999718	-0.0123721	0.98044	0.191531	0.590176	9.40578	8.85428	8.66275	9.3341	9.39341	9.1439
55616	-0.854145	2.18872e-06	-1.06582	1.32952e-19	-0.19332	0.999718	-0.0497578	0.949192	0.211679	0.778767	9.37845	8.5243	8.31263	9.18513	9.32869	8.97469
5918	1.36458	2.20366e-06	0.503474	0.00272165	0.524076	0.669832	0.128051	0.907338	0.861106	0.0875823	8.33948	9.70406	8.84295	8.86355	8.46753	8.68414
7873	0.91555	2.20366e-06	1.07359	4.96735e-18	0.0822365	0.999718	0.0336356	0.96759	-0.158044	0.87383	10.8655	11.781	11.9391	10.9477	10.8991	11.2527
948	-0.803327	2.20366e-06	-0.918718	1.94608e-17	-0.104412	0.999718	-0.137857	0.805924	0.11539	0.903642	6.57299	5.76966	5.65427	6.46858	6.43513	6.19767
64175	0.582159	2.20366e-06	0.582088	1.7128e-14	0.0154406	0.999718	0.0704538	0.869937	7.1534e-05	0.999896	6.71861	7.30077	7.30069	6.73405	6.78906	6.947
7358	-0.859004	2.30502e-06	-1.11718	1.35185e-20	-0.0797212	0.999718	-0.0600175	0.934366	0.258179	0.683183	11.8531	10.9941	10.7359	11.7733	11.7931	11.4475
5368	1.02463	2.31596e-06	0.928955	1.53474e-12	0.136147	0.999718	-0.0477896	0.95782	0.0956749	0.94901	6.06591	7.09054	6.99487	6.20206	6.01812	6.39684
6356	1.51151	2.35359e-06	1.0916	6.28531e-09	0.0131503	0.999718	0.354441	0.799271	0.419915	0.730635	6.03343	7.54495	7.12503	6.04658	6.38787	6.55954
3620	2.60514	2.40876e-06	2.86371	1.93385e-16	0.260135	0.999718	0.19489	0.927444	-0.258565	0.944767	6.24421	8.84935	9.10792	6.50434	6.4391	7.32855
10158	1.55981	2.41211e-06	2.06474	5.24942e-21	0.129651	0.999718	0.187618	0.870299	-0.504926	0.641091	7.02774	8.58755	9.09248	7.15739	7.21536	7.79965
23213	1.2529	2.41725e-06	1.11445	3.61185e-12	-0.0382934	0.999718	0.115786	0.908817	0.13845	0.933749	7.36342	8.61632	8.47787	7.32512	7.4792	7.79155
8869	0.78102	2.42195e-06	0.846974	3.97682e-16	0.101206	0.999718	0.0366259	0.957368	-0.0659547	0.953851	6.91659	7.69761	7.76356	7.01779	6.95321	7.23422
10186	0.726347	2.42709e-06	0.671024	7.54995e-13	0.019054	0.999718	0.0769185	0.892589	0.0553232	0.956738	7.128	7.85435	7.79903	7.14706	7.20492	7.39303
221545	-0.668897	2.42861e-06	-0.88601	5.24942e-21	-0.0796397	0.999718	-0.0724817	0.887626	0.217113	0.640367	9.90909	9.2402	9.02308	9.82945	9.83661	9.57707
157574	0.458766	2.43472e-06	0.482115	1.9786e-15	0.134747	0.999718	0.0787004	0.808293	-0.0233485	0.975954	5.65241	6.11117	6.13452	5.78715	5.73111	5.86558
55071	-0.663192	2.43516e-06	-0.684494	4.81676e-15	-0.000523304	0.999718	-0.0498574	0.927141	0.0213028	0.987718	8.42329	7.7601	7.7388	8.42277	8.37344	8.16997
54621	-0.769282	2.43682e-06	-0.882151	2.19303e-17	-0.163492	0.999718	-0.0955664	0.866571	0.112869	0.900966	8.88194	8.11266	7.99979	8.71845	8.78637	8.52496
6573	-0.572078	2.43682e-06	-0.500498	7.33898e-12	-0.12408	0.999718	-0.133471	0.799271	-0.0715804	0.921654	6.67249	6.10041	6.17199	6.54841	6.53902	6.43034
91419	-0.727388	2.44326e-06	-1.09437	1.58284e-24	-0.0318428	0.999718	-0.0233645	0.971222	0.366982	0.272469	9.37458	8.6472	8.28021	9.34274	9.35122	9.0028
51264	-1.04135	2.49334e-06	-0.577949	6.09686e-06	0.0803833	0.999718	0.0629164	0.946953	-0.4634	0.389095	9.73896	8.69761	9.16101	9.81934	9.80187	9.547
83593	1.02152	2.56119e-06	1.11574	3.23652e-16	0.000493939	0.999718	0.0405069	0.9658	-0.0942177	0.949463	7.76396	8.78548	8.8797	7.76445	7.80447	8.15943
124491	-0.590127	2.57631e-06	-0.677497	2.32522e-17	-0.0716583	0.999718	-0.0640018	0.887954	0.0873694	0.90047	8.91627	8.32614	8.23877	8.84461	8.85227	8.65347
2261	-1.0974	2.64482e-06	-1.40803	4.51258e-20	-0.00549812	0.999718	-0.101757	0.908817	0.310626	0.723952	10.4992	9.40179	9.09116	10.4937	10.3974	9.99242
9531	0.708666	2.64704e-06	0.820929	1.53876e-17	0.198871	0.999718	0.106358	0.828171	-0.112264	0.888235	8.58413	9.29279	9.40506	8.783	8.69049	8.92896
286262	-0.706368	2.65114e-06	-0.968505	8.55872e-22	-0.0976094	0.999718	-0.112343	0.819642	0.262138	0.541051	7.98716	7.2808	7.01866	7.88955	7.87482	7.61254
4189	0.901973	2.65114e-06	0.824432	1.45178e-12	0.0415961	0.999718	0.0232841	0.978156	0.0775411	0.953089	9.02688	9.92886	9.85132	9.06848	9.05017	9.33108
716	1.21236	2.65114e-06	1.16672	1.53593e-13	0.00208955	0.999718	-0.0030145	0.997866	0.0456357	0.983058	9.61814	10.8305	10.7849	9.62023	9.61512	10.0241
10630	1.59314	2.79685e-06	2.0436	5.18972e-20	0.23083	0.999718	0.355261	0.799271	-0.45046	0.726563	6.83788	8.43102	8.88147	7.06871	7.19314	7.67868
64764	0.759976	2.79685e-06	0.802672	2.12531e-15	-0.0904234	0.999718	-0.0632077	0.918663	-0.0426955	0.971535	9.28326	10.0432	10.0859	9.19284	9.22005	9.52357
639	1.13189	2.85127e-06	1.33725	6.32977e-18	0.00774881	0.999718	-0.0132694	0.991812	-0.205359	0.868834	9.17291	10.3048	10.5102	9.18066	9.15964	9.62146
5067	-0.940047	2.85192e-06	-1.10941	6.66681e-18	-0.256207	0.999718	-0.028914	0.973619	0.169366	0.868834	7.43238	6.49233	6.32297	7.17617	7.40347	7.00901
23022	0.547757	2.88844e-06	0.614864	1.03102e-16	0.102457	0.999718	0.138813	0.799271	-0.0671071	0.92499	9.84948	10.3972	10.4643	9.95194	9.98829	10.1222
10174	-0.813266	2.91338e-06	-0.870733	1.18765e-15	-0.0208816	0.999718	-0.0799409	0.902399	0.0574667	0.961453	8.22766	7.4144	7.35693	8.20678	8.14772	7.89834
93210	-0.818105	2.93826e-06	-1.0703	1.9227e-20	-0.0681346	0.999718	-0.115679	0.845493	0.252191	0.674768	9.29126	8.47316	8.22097	9.22313	9.17559	8.88408
79799	-2.14334	2.93957e-06	-2.79066	2.57215e-20	-0.0420976	0.999718	-0.121022	0.949823	0.647326	0.686743	10.4134	8.27009	7.62276	10.3713	10.2924	9.43403
3580	0.553637	2.9904e-06	0.33497	1.0786e-06	0.0195485	0.999718	0.04572	0.918663	0.218667	0.511959	5.76663	6.32027	6.1016	5.78618	5.81235	5.9135
11221	0.583023	2.9904e-06	0.803331	8.83383e-22	0.0658807	0.999718	0.0648745	0.886799	-0.220308	0.531779	6.28176	6.86479	7.0851	6.34765	6.34664	6.58027
7058	1.19036	2.9904e-06	0.99534	6.25669e-11	0.0283805	0.999718	0.0567622	0.957368	0.195016	0.882659	5.85915	7.0495	6.85449	5.88753	5.91591	6.23865
84251	0.879062	3.00764e-06	1.01325	2.79467e-17	-0.0466257	0.999718	-0.0290677	0.971222	-0.134183	0.896659	6.17642	7.05548	7.18967	6.12979	6.14735	6.50302
952	1.53509	3.09416e-06	1.59311	6.32133e-15	0.11988	0.999718	0.0596269	0.966449	-0.0580152	0.983213	6.74086	8.27596	8.33397	6.86074	6.80049	7.3282
5519	-0.430008	3.16796e-06	-0.464116	9.70108e-16	-0.00117391	0.999718	-0.0630987	0.83863	0.0341078	0.95598	6.9434	6.51339	6.47928	6.94222	6.8803	6.76245
6483	0.724945	3.22935e-06	0.947439	2.62523e-20	0.089031	0.999718	0.117788	0.819642	-0.222494	0.680327	6.18192	6.90686	7.12936	6.27095	6.29971	6.55203
90865	1.10687	3.22935e-06	1.28673	2.10917e-17	0.0365811	0.999718	0.0904718	0.919904	-0.179851	0.885592	6.86627	7.97315	8.153	6.90285	6.95674	7.33897
2701	0.522902	3.32944e-06	0.632316	2.57876e-18	0.133303	0.999718	0.0691985	0.860753	-0.109413	0.827447	5.64513	6.16803	6.27744	5.77843	5.71433	5.90208
84282	-0.474317	3.33108e-06	-0.582314	1.06901e-18	-0.0200644	0.999718	-0.0272166	0.949539	0.107997	0.808612	8.4701	7.99578	7.88779	8.45004	8.44288	8.26187
79174	0.981454	3.34795e-06	1.16006	9.15817e-18	0.08529	0.999718	0.0720637	0.931253	-0.17861	0.868834	9.93687	10.9183	11.0969	10.0222	10.0089	10.3667
201161	-0.847219	3.37724e-06	-0.916768	9.87901e-16	-0.0363498	0.999718	0.0424658	0.95675	0.0695489	0.955749	9.50858	8.66136	8.59181	9.47223	9.55105	9.20407
85441	0.94841	3.40336e-06	0.96566	1.88761e-14	0.120287	0.999718	-0.0515603	0.951405	-0.0172493	0.995014	8.68812	9.63653	9.65378	8.8084	8.63656	9.02186
79646	-0.503028	3.41403e-06	-0.646573	8.09637e-20	-0.0485781	0.999718	-0.128818	0.799271	0.143546	0.726563	7.395	6.89197	6.74842	7.34642	7.26618	7.127
27071	0.639485	3.45561e-06	0.815061	1.35393e-19	0.0107879	0.999718	0.0242197	0.967548	-0.175575	0.748344	5.84338	6.48287	6.65844	5.85417	5.8676	6.12609
5165	-0.705327	3.48936e-06	-0.778988	3.8216e-16	-0.0377752	0.999718	-0.0154404	0.98044	0.0736609	0.94176	10.4919	9.78661	9.71295	10.4542	10.4765	10.2151
146723	0.570814	3.49026e-06	0.288937	4.7429e-05	0.0954758	0.999718	0.0885301	0.826076	0.281877	0.291737	5.42161	5.99243	5.71055	5.51709	5.51014	5.58221
388585	-0.962011	3.52048e-06	-1.04532	8.92069e-16	-0.0398331	0.999718	-0.142464	0.836721	0.083312	0.953116	7.93328	6.97127	6.88796	7.89345	7.79082	7.5204
6319	1.48917	3.57032e-06	1.67071	1.79725e-16	0.897442	0.038807	0.181305	0.871297	-0.181535	0.92685	8.99162	10.4808	10.6623	9.88907	9.17293	9.75752
30	-0.779565	3.62169e-06	-0.85008	7.95656e-16	-0.055756	0.999718	-0.183534	0.799271	0.0705148	0.953089	10.0163	9.23671	9.1662	9.96052	9.83274	9.65372
64080	-0.8859	3.63679e-06	-1.055	7.62594e-18	-0.0548867	0.999718	-0.0218968	0.978594	0.169103	0.857338	8.5982	7.7123	7.54319	8.54331	8.5763	8.22621
10673	1.30788	3.91228e-06	1.41987	1.1561e-15	0.0219844	0.999718	0.0909495	0.934366	-0.111985	0.953851	7.10889	8.41678	8.52876	7.13088	7.19984	7.62944
1672	-1.88729	3.91921e-06	-2.19661	3.11197e-17	-0.208182	0.999718	0.127949	0.935633	0.30932	0.885592	10.4767	8.5894	8.28008	10.2685	10.6046	9.74589
6364	2.08233	3.92797e-06	2.39731	5.71798e-17	0.399349	0.999718	0.302614	0.844118	-0.314981	0.899831	8.39476	10.4771	10.7921	8.79411	8.69738	9.37256
29850	-0.988049	3.95915e-06	-0.809732	2.09572e-10	-0.0307763	0.999718	-0.218452	0.799271	-0.178317	0.870836	6.84033	5.85228	6.03059	6.80955	6.62187	6.46967
3782	0.581835	4.03159e-06	0.361414	7.94233e-07	-0.035842	0.999718	-0.00927556	0.987733	0.220422	0.53935	6.0333	6.61514	6.39471	5.99746	6.02402	6.16209
3706	-1.27631	4.03978e-06	-1.60013	5.45067e-19	-0.035603	0.999718	-0.123335	0.907338	0.323817	0.780521	10.9617	9.68535	9.36154	10.9261	10.8383	10.3771
10004	-1.04456	4.09889e-06	-0.987577	7.93721e-13	-0.384942	0.761663	-0.274458	0.799271	-0.0569867	0.973595	7.13578	6.09122	6.14821	6.75084	6.86133	6.63781
91614	-0.623026	4.19189e-06	-0.755008	4.13481e-18	-0.00433914	0.999718	-0.0706211	0.886474	0.131982	0.826033	6.73253	6.10951	5.97753	6.7282	6.66191	6.45312
6916	0.992784	4.22276e-06	1.21338	2.61167e-18	0.0973152	0.999718	0.113213	0.885199	-0.220592	0.817715	7.2561	8.24888	8.46947	7.35341	7.36931	7.7181
6347	1.56821	4.39132e-06	1.71615	1.00692e-15	0.0912603	0.999718	0.202027	0.865832	-0.147945	0.949487	8.38807	9.95627	10.1042	8.47933	8.59009	9.05813
57026	-0.854367	4.59797e-06	-1.19706	9.88604e-22	-0.0359058	0.999718	-0.15579	0.803437	0.342698	0.511959	9.64339	8.78902	8.44633	9.60748	9.4876	9.1882
23174	-0.688457	4.64259e-06	-0.895206	9.0374e-20	-0.153419	0.999718	-0.17125	0.799271	0.206748	0.70448	8.85809	8.16964	7.96289	8.70467	8.68684	8.47706
1629	-0.61146	4.64308e-06	-0.41772	7.99685e-08	-0.129988	0.999718	-0.0570065	0.910629	-0.193739	0.671239	9.65763	9.04617	9.23991	9.52764	9.60062	9.46303
55858	0.606801	4.65339e-06	0.803027	3.30072e-20	0.127158	0.999718	0.0725606	0.874981	-0.196226	0.658797	7.33809	7.94489	8.14112	7.46525	7.41065	7.64965
51303	1.29579	4.66135e-06	1.41325	1.36037e-15	0.0171763	0.999718	0.0431092	0.971222	-0.117462	0.953089	10.1432	11.439	11.5564	10.1604	10.1863	10.6438
126306	1.6977	4.68179e-06	1.84803	1.51471e-15	0.263033	0.999718	0.308175	0.803437	-0.150322	0.953089	6.93754	8.63524	8.78557	7.20057	7.24572	7.71564
8560	0.779292	4.69388e-06	0.981771	6.05215e-19	0.0852687	0.999718	0.127496	0.819642	-0.202479	0.776679	7.82675	8.60604	8.80852	7.91202	7.95425	8.21266
5911	0.416066	4.69388e-06	0.312423	5.0828e-09	0.116793	0.999718	0.0103775	0.978594	0.103643	0.78786	9.11174	9.5278	9.42416	9.22853	9.12212	9.24676
54575	-1.45796	4.7508e-06	-2.4687	5.33723e-27	-0.345433	0.999718	-0.275543	0.800858	1.01074	0.0601165	10.2241	8.76618	7.75543	9.8787	9.94859	9.2774
229	2.45543	4.7655e-06	1.30087	2.70844e-05	0.00238848	0.999718	-0.187307	0.929121	1.15457	0.354007	7.30774	9.76318	8.60861	7.31013	7.12044	7.75754
10745	0.52302	4.76605e-06	0.5785	7.26469e-16	0.075251	0.999718	0.100272	0.799271	-0.0554794	0.941606	6.73631	7.25933	7.31481	6.81156	6.83658	6.97968
35	-0.89589	4.78036e-06	-1.3482	1.16985e-23	0.0250693	0.999718	-0.0277004	0.974271	0.45231	0.28954	8.98547	8.08958	7.63727	9.01054	8.95777	8.53746
10128	-0.617335	4.84689e-06	-0.813497	4.78918e-20	-0.135768	0.999718	-0.0193214	0.974011	0.196162	0.671239	9.30813	8.6908	8.49464	9.17236	9.28881	9.0101
2329	-0.87764	4.8635e-06	-1.20291	4.7275e-21	-0.0976269	0.999718	-0.132063	0.836721	0.325266	0.564404	8.61298	7.73534	7.41008	8.51536	8.48092	8.1538
10758	-0.647721	4.97148e-06	-0.686555	6.49558e-15	-0.199209	0.999718	-0.0805095	0.870299	0.0388346	0.969856	11.2866	10.6389	10.6	11.0874	11.2061	10.9932
9568	0.320568	4.99704e-06	0.139856	0.000591989	0.0270342	0.999718	0.0490927	0.832408	0.180712	0.203741	5.34951	5.67008	5.48936	5.37654	5.3986	5.42898
6676	1.09934	5.0255e-06	0.878745	7.31494e-10	0.148085	0.999718	0.0553841	0.95675	0.220598	0.851422	6.05261	7.15195	6.93135	6.20069	6.10799	6.41055
55753	-0.521529	5.04234e-06	-0.368156	3.61393e-08	-0.0463866	0.999718	-0.106409	0.799271	-0.153373	0.720897	6.00065	5.47912	5.6325	5.95426	5.89424	5.82084
122970	-0.79846	5.04234e-06	-0.881426	9.28356e-16	-0.206014	0.999718	-0.0642901	0.9249	0.0829657	0.944719	7.78947	6.99101	6.90805	7.58346	7.72518	7.43557
50615	0.936577	5.0626e-06	1.00667	3.52569e-15	0.0460087	0.999718	0.0469929	0.95675	-0.0700902	0.961132	5.94649	6.88307	6.95316	5.9925	5.99348	6.31456
288	-1.2253	5.14558e-06	-1.31663	3.68589e-15	-0.206509	0.999718	-0.0572876	0.960692	0.091336	0.961132	8.24321	7.01792	6.92658	8.0367	8.18593	7.74135
64802	-0.5746	5.14558e-06	-0.539039	1.76441e-12	-0.10095	0.999718	-0.0587124	0.899824	-0.0355615	0.969376	7.64961	7.07501	7.11057	7.54866	7.5909	7.42545
100	1.07535	5.16682e-06	1.11726	1.83542e-14	0.192714	0.999718	0.133137	0.871297	-0.0419082	0.982898	7.047	8.12236	8.16426	7.23972	7.18014	7.50673
23650	0.774495	5.26497e-06	1.06674	4.49923e-21	0.0958217	0.999718	0.0708015	0.912763	-0.292246	0.555433	5.45357	6.22806	6.52031	5.54939	5.52437	5.84591
957	-0.879752	5.26497e-06	-1.20973	4.9526e-21	-0.111683	0.999718	-0.11577	0.864331	0.329976	0.560091	8.13189	7.25214	6.92217	8.02021	8.01612	7.67415
5468	-1.13965	5.26497e-06	-1.34569	3.09233e-17	-0.04287	0.999718	-0.0318979	0.976911	0.206047	0.873226	8.89613	7.75648	7.55043	8.85326	8.86423	8.42379
206358	-0.86043	5.32395e-06	-1.00618	5.43736e-17	-0.0543683	0.999718	-0.154832	0.80555	0.145747	0.881876	8.22109	7.36066	7.21491	8.16672	8.06626	7.81875
8459	0.871376	5.39547e-06	0.806432	3.38048e-12	0.0188898	0.999718	0.0817152	0.911026	0.0649437	0.961132	8.95348	9.82485	9.75991	8.97237	9.03519	9.26759
3155	-0.578009	5.47109e-06	-0.675204	6.15785e-17	0.0525568	0.999718	0.0413578	0.934366	0.097195	0.882793	8.70402	8.12601	8.02882	8.75658	8.74538	8.49764
124961	-0.547742	5.56565e-06	-0.674266	3.73297e-18	-0.127525	0.999718	-0.133948	0.799271	0.126524	0.809277	7.80297	7.25523	7.1287	7.67545	7.66902	7.51085
26468	0.609853	5.56565e-06	0.553755	7.75453e-12	0.105953	0.999718	0.0132588	0.980954	0.0560975	0.953089	6.01404	6.62389	6.5678	6.11999	6.0273	6.22943
283375	-1.19082	5.619e-06	-1.45517	5.72316e-18	-0.0455127	0.999718	0.0312688	0.978156	0.264348	0.820754	10.1337	8.94285	8.6785	10.0882	10.1649	9.64811
130617	-0.45318	5.62064e-06	-0.500485	1.1849e-15	0.0189856	0.999718	0.0498986	0.892772	0.0473052	0.944719	8.82857	8.37539	8.32808	8.84756	8.87847	8.67791
140606	0.778783	5.78577e-06	1.00585	2.59748e-19	0.185821	0.999718	0.22223	0.799271	-0.227066	0.727832	7.56314	8.34192	8.56898	7.74896	7.78536	8.0039
90	0.649846	5.85009e-06	0.772843	2.7386e-17	0.110241	0.999718	0.154434	0.799271	-0.122997	0.868834	8.64505	9.2949	9.4179	8.75529	8.79949	8.97603
2634	1.04274	5.85061e-06	0.967724	3.51743e-12	0.250714	0.999718	0.191104	0.803437	0.0750128	0.961453	10.6924	11.7352	11.6602	10.9431	10.8835	11.1356
1119	-0.778317	5.95813e-06	-1.0089	2.28496e-19	-0.0887078	0.999718	-0.212118	0.799271	0.230588	0.720897	9.17764	8.39932	8.16874	9.08893	8.96552	8.75405
63928	-1.94774	5.97422e-06	-2.80819	3.90596e-22	-0.0207856	0.999718	-0.0709085	0.968877	0.860458	0.445721	11.2905	9.34276	8.4823	11.2697	11.2196	10.3373
84447	0.756099	5.99316e-06	0.657319	4.96536e-11	-0.0038596	0.999718	-0.117949	0.828171	0.0987797	0.920998	9.31003	10.0661	9.96735	9.30617	9.19208	9.50177
170572	-0.748197	5.99717e-06	-0.709566	1.5373e-12	-0.0455791	0.999718	-0.210764	0.799271	-0.0386313	0.977726	6.38479	5.6366	5.67523	6.33921	6.17403	6.05699
1755	3.71717	6.03297e-06	2.79178	7.46411e-09	1.29532	0.924037	0.401516	0.895788	0.92539	0.790396	9.88827	13.6054	12.68	11.1836	10.2898	11.2394
85457	-0.752898	6.03297e-06	-1.12314	4.45036e-23	-0.080118	0.999718	-0.170015	0.799271	0.370246	0.331229	9.56486	8.81196	8.44171	9.48474	9.39484	9.12525
83715	-0.672786	6.03297e-06	-0.897524	4.51258e-20	-0.0835673	0.999718	-0.0194521	0.976266	0.224738	0.646856	7.25305	6.58027	6.35553	7.16949	7.2336	6.93524
201134	0.705436	6.03297e-06	0.746249	1.16133e-14	0.0277173	0.999718	0.030882	0.964411	-0.0408124	0.971896	5.93131	6.63675	6.67756	5.95903	5.96219	6.20245
80781	0.909231	6.03297e-06	0.928176	6.03194e-14	-0.0283958	0.999718	-0.0239043	0.978156	-0.0189454	0.993715	7.66152	8.57075	8.58969	7.63312	7.63761	7.96952
64857	0.421039	6.05202e-06	0.390475	3.97509e-12	-0.0513733	0.999718	-0.0280034	0.939601	0.0305639	0.961453	5.85727	6.2783	6.24774	5.80589	5.82926	5.97685
3455	1.10604	6.05202e-06	1.09624	2.33707e-13	0.0141271	0.999718	0.0672003	0.94944	0.00979978	0.99804	7.5124	8.61844	8.60864	7.52653	7.5796	7.91813
6999	1.37149	6.15425e-06	1.60587	7.50619e-17	-0.00274545	0.999718	0.180551	0.86505	-0.234385	0.881876	6.39688	7.76837	8.00275	6.39414	6.57743	7.00247
56994	-0.978094	6.15425e-06	-0.907609	4.00733e-12	-0.148815	0.999718	-0.0699867	0.934366	-0.0704851	0.961453	9.20448	8.22638	8.29687	9.05566	9.13449	8.83963
8309	-0.887913	6.23921e-06	-1.02014	2.08797e-16	-0.14155	0.999718	-0.258017	0.799271	0.13223	0.906442	9.1937	8.30579	8.17356	9.05215	8.93568	8.73699
10351	-1.36188	6.25461e-06	-1.071	1.86227e-09	-0.289863	0.999718	-0.0836148	0.949154	-0.290877	0.83086	8.93319	7.57131	7.86219	8.64333	8.84958	8.47377
127845	-1.06588	6.27257e-06	-1.32834	2.66967e-18	-0.206877	0.999718	-0.137462	0.867673	0.262458	0.793903	8.02929	6.96341	6.70095	7.82241	7.89183	7.50497
6745	0.568395	6.27257e-06	0.539914	1.62108e-12	0.0717318	0.999718	-0.0212059	0.968877	0.0284816	0.978961	10.2927	10.8611	10.8326	10.3644	10.2715	10.4847
92922	0.703485	6.27783e-06	0.799207	3.88708e-16	0.0541456	0.999718	0.120481	0.815835	-0.0957212	0.918338	7.08877	7.79226	7.88798	7.14292	7.20926	7.41023
200316	0.760286	6.29247e-06	0.77249	8.44087e-14	0.137654	0.999718	0.0977571	0.867673	-0.0122036	0.997082	6.30476	7.06505	7.07725	6.44242	6.40252	6.62619
23600	-1.1406	6.38619e-06	-1.44845	9.56872e-19	-0.0848394	0.999718	-0.0887151	0.928228	0.307855	0.765469	9.18161	8.04101	7.73315	9.09677	9.09289	8.65332
54855	1.19342	6.38619e-06	1.10952	4.04363e-12	0.151487	0.999718	0.0514173	0.964946	0.0838978	0.962772	10.6943	11.8877	11.8038	10.8458	10.7457	11.1238
10549	0.918906	6.47651e-06	0.97678	1.10988e-14	0.0944578	0.999718	0.132037	0.848764	-0.0578746	0.969093	10.3738	11.2927	11.3506	10.4683	10.5058	10.7689
113263	0.563769	6.48675e-06	0.531617	2.36469e-12	0.0466375	0.999718	0.0894594	0.826156	0.0321522	0.972666	6.58775	7.15152	7.11937	6.63439	6.67721	6.81168
30817	1.20005	6.60789e-06	1.39447	1.37442e-16	0.161938	0.999718	0.0856164	0.934366	-0.194417	0.892349	6.70704	7.90709	8.10151	6.86898	6.79266	7.23334
5552	1.61594	6.66377e-06	1.72812	8.89921e-15	-0.00674169	0.999718	0.0320608	0.982608	-0.112183	0.963217	9.55146	11.1674	11.2796	9.54472	9.58352	10.1541
6515	1.07126	6.66598e-06	1.54028	7.04227e-22	0.0484659	0.999718	0.0534551	0.957368	-0.469012	0.450651	7.98533	9.0566	9.52561	8.0338	8.03879	8.51889
22903	-0.801658	6.66898e-06	-1.09661	1.43592e-20	-0.145412	0.999718	-0.194121	0.799271	0.294954	0.588418	9.60886	8.8072	8.51225	9.46345	9.41474	9.15618
388595	-0.639735	6.66898e-06	-0.761856	3.8548e-17	-0.0189142	0.999718	-0.117757	0.803437	0.122121	0.868834	6.78219	6.14246	6.02033	6.76328	6.66443	6.48134
134285	-1.04569	6.71402e-06	-1.32242	1.3996e-18	-0.236373	0.999718	-0.192382	0.803437	0.27673	0.776897	9.54991	8.50422	8.22749	9.31354	9.35753	9.00498
9397	-0.642044	6.74794e-06	-0.710491	1.75666e-15	-0.0236813	0.999718	-0.0190467	0.975615	0.0684469	0.944053	8.58751	7.94547	7.87702	8.56383	8.56847	8.33499
8767	0.69415	6.84442e-06	0.845998	1.18077e-17	0.10106	0.999718	0.0735408	0.897979	-0.151848	0.824757	7.72843	8.42258	8.57443	7.82949	7.80197	8.05376
3134	1.29699	6.88451e-06	1.00009	4.14286e-09	0.808143	0.038807	0.11242	0.918663	0.296897	0.815527	8.74809	10.0451	9.74817	9.55623	8.86051	9.27079
6717	-0.983584	6.89262e-06	-1.35904	8.76081e-21	-0.0782888	0.999718	-0.0848474	0.918663	0.375457	0.558236	10.7967	9.81314	9.43768	10.7184	10.7119	10.3055
2537	0.913188	6.89262e-06	0.992869	4.42064e-15	-0.0658134	0.999718	0.00945076	0.993284	-0.0796808	0.954302	10.0482	10.9614	11.0411	9.98238	10.0576	10.3812
725	2.05543	6.9024e-06	2.3448	4.06348e-16	0.0851855	0.999718	0.0988978	0.959641	-0.289375	0.916259	6.46816	8.52359	8.81297	6.55335	6.56706	7.3116
57045	0.770343	6.91265e-06	0.959575	3.7582e-18	0.105004	0.999718	0.103214	0.864331	-0.189232	0.796541	8.64265	9.41299	9.60222	8.74765	8.74586	9.01614
79651	0.728118	6.93485e-06	0.832642	3.70213e-16	0.0206083	0.999718	-0.000133928	0.999864	-0.104524	0.914588	7.49443	8.22255	8.32707	7.51504	7.49429	7.78018
8988	-2.14966	6.93485e-06	-2.14084	2.65395e-13	0.031472	0.999718	0.223705	0.899824	-0.00882213	0.99965	7.87592	5.72626	5.73509	7.90739	8.09963	7.21594
57799	-0.517946	6.97069e-06	-0.592063	3.82537e-16	-0.00800711	0.999718	0.0129694	0.97893	0.0741169	0.914588	11.5235	11.0055	10.9314	11.5155	11.5364	11.3257
10954	0.60012	7.00802e-06	0.608138	1.25692e-13	0.0318004	0.999718	0.00943865	0.988688	-0.00801721	0.997533	8.36532	8.96544	8.97346	8.39712	8.37476	8.5836
9963	-0.660322	7.03381e-06	-0.651522	4.15726e-13	-0.105471	0.999718	-0.0306153	0.961126	-0.00879991	0.997533	6.62203	5.9617	5.9705	6.51655	6.59141	6.36943
249	1.39725	7.04021e-06	1.85794	9.17914e-20	0.370688	0.999718	0.241083	0.815835	-0.460686	0.661949	6.90024	8.29749	8.75818	7.27093	7.14132	7.65753
2981	-2.21319	7.12246e-06	-2.59855	1.01055e-16	0.0228429	0.999718	-0.0334259	0.989324	0.385354	0.881142	10.8406	8.6274	8.24205	10.8634	10.8072	9.95338
23568	0.422901	7.17695e-06	0.364359	1.02408e-10	0.0283227	0.999718	-0.0489783	0.886841	0.0585412	0.917516	9.62458	10.0475	9.98894	9.6529	9.5756	9.74131
6484	1.55324	7.22497e-06	1.78959	2.81097e-16	0.848362	0.178295	0.182474	0.885199	-0.236356	0.903642	6.75277	8.30601	8.54237	7.60114	6.93525	7.5499
9209	-1.0458	7.24964e-06	-0.984104	3.30307e-12	-0.0237514	0.999718	-0.0262663	0.978858	-0.0616928	0.971535	9.51104	8.46525	8.52694	9.48729	9.48478	9.15404
3627	2.24397	7.28014e-06	2.62853	1.21761e-16	0.696636	0.999718	0.595374	0.799271	-0.384564	0.882659	6.8618	9.10576	9.49033	7.55843	7.45717	8.06177
1003	0.662366	7.30981e-06	0.710586	9.95537e-15	-0.0212171	0.999718	0.0262409	0.967548	-0.0482202	0.961453	6.75348	7.41585	7.46407	6.73226	6.77972	7.00293
1238	-0.86601	7.32024e-06	-0.790358	1.17571e-11	-0.0109938	0.999718	-0.051123	0.949918	-0.075652	0.954568	7.89586	7.02985	7.1055	7.88487	7.84474	7.59851
81615	0.884298	7.50994e-06	0.73227	4.58969e-10	0.0492905	0.999718	-0.0541258	0.94944	0.152028	0.882659	5.73854	6.62284	6.47081	5.78784	5.68442	5.98925
9700	-0.409693	7.64315e-06	-0.288457	7.25391e-08	-0.00167229	0.999718	-0.0454961	0.893392	-0.121237	0.727832	7.23761	6.82791	6.94915	7.23593	7.19211	7.11497
55959	0.753559	7.68325e-06	0.690148	1.11699e-11	0.161391	0.999718	0.0862703	0.887626	0.063411	0.955887	6.64016	7.39372	7.33031	6.80155	6.72643	6.93679
10791	0.98612	7.82312e-06	1.01688	7.19417e-14	0.111013	0.999718	0.114737	0.886841	-0.030764	0.989726	8.59469	9.58081	9.61158	8.70571	8.70943	9.00166
29974	-1.05224	7.85111e-06	-1.30624	6.43033e-18	-0.129279	0.999718	-0.314558	0.799271	0.254001	0.803069	9.99153	8.93929	8.68529	9.86225	9.67697	9.42465
7032	1.36767	7.89035e-06	1.03217	1.00744e-08	0.0571994	0.999718	0.0362334	0.978156	0.335504	0.798328	5.99033	7.358	7.02249	6.04753	6.02656	6.38753
10459	0.739738	7.92221e-06	0.890854	3.43818e-17	0.0965964	0.999718	0.113028	0.84042	-0.151116	0.854167	7.5616	8.30134	8.45246	7.6582	7.67463	7.91553
90161	0.475054	7.92316e-06	0.478162	2.23734e-13	0.126206	0.999718	0.0615152	0.867673	-0.00310831	0.998143	5.53355	6.00861	6.01171	5.65976	5.59507	5.73924
284654	0.342165	7.94421e-06	0.213692	1.58238e-06	-0.0332874	0.999718	0.0190539	0.952336	0.128473	0.577724	5.56991	5.91208	5.78361	5.53663	5.58897	5.65265
834	1.28529	8.01163e-06	1.44945	1.08787e-15	0.210285	0.999718	0.255117	0.799271	-0.164163	0.925714	9.97062	11.2559	11.4201	10.1809	10.2257	10.5836
5523	-0.662527	8.21613e-06	-0.656717	4.7349e-13	-0.0937955	0.999718	-0.0398699	0.949539	-0.00581021	0.998143	8.04586	7.38333	7.38914	7.95206	8.00599	7.79017
84925	0.703433	8.34365e-06	0.664261	3.77222e-12	0.242895	0.967476	0.0996029	0.855556	0.0391721	0.974679	9.11039	9.81382	9.77465	9.35329	9.20999	9.41354
152330	-0.604307	8.35138e-06	-0.653819	9.00937e-15	-0.16031	0.999718	-0.142762	0.799271	0.0495119	0.956646	6.88477	6.28047	6.23096	6.72446	6.74201	6.58754
5209	1.07278	8.37865e-06	1.53744	1.73999e-21	0.155471	0.999718	0.0513801	0.960692	-0.464658	0.477635	8.04051	9.11329	9.57795	8.19599	8.09189	8.58862
256586	0.821433	8.39178e-06	1.1001	1.01375e-19	0.126021	0.999718	0.160624	0.800391	-0.278668	0.6477	8.58878	9.41022	9.68888	8.7148	8.74941	9.02906
5118	0.943548	8.43654e-06	1.18631	3.96775e-18	0.0342915	0.999718	0.119123	0.871297	-0.242763	0.787315	7.06855	8.0121	8.25486	7.10284	7.18767	7.51257
7031	1.99738	8.60119e-06	2.48261	7.64223e-18	0.816025	0.669832	0.0578786	0.976684	-0.48523	0.803069	8.75632	10.7537	11.2389	9.57234	8.8142	9.73182
3420	-0.42679	8.60119e-06	-0.480811	1.35442e-15	-0.00826344	0.999718	0.00930198	0.981183	0.0540206	0.92738	10.6917	10.265	10.2109	10.6835	10.701	10.5301
23607	-0.772292	8.65257e-06	-0.723535	5.65765e-12	-0.208778	0.999718	-0.160875	0.799271	-0.0487576	0.969376	9.25031	8.47801	8.52677	9.04153	9.08943	8.90997
220963	-2.00509	8.66527e-06	-2.12019	2.87422e-14	-0.348185	0.999718	-0.154789	0.930979	0.115108	0.972666	10.4774	8.47228	8.35718	10.1292	10.3226	9.64344
2805	-0.524736	8.67446e-06	-0.614917	1.88576e-16	-0.0627514	0.999718	-0.0660889	0.871715	0.0901816	0.88376	11.1314	10.6066	10.5165	11.0686	11.0653	10.891
80149	1.25275	8.88907e-06	1.62491	7.73959e-19	0.103659	0.999718	0.0106498	0.995002	-0.372157	0.729268	7.21858	8.47133	8.84349	7.32224	7.22923	7.78022
81030	0.916816	8.95044e-06	1.18285	1.05265e-18	-0.122499	0.999718	-0.010069	0.99304	-0.266031	0.74454	8.23396	9.15078	9.41681	8.11146	8.22389	8.60729
79981	-0.866463	8.95085e-06	-1.02506	1.23665e-16	-0.0615661	0.999718	-0.112849	0.867673	0.158601	0.873883	6.80262	5.93615	5.77755	6.74105	6.68977	6.40791
341116	-1.70481	9.20815e-06	-1.62037	3.53962e-12	-0.101753	0.999718	-0.139699	0.925308	-0.0844459	0.979175	7.20029	5.49548	5.57992	7.09853	7.06059	6.57062
8771	1.23628	9.22276e-06	1.59295	1.2344e-18	-0.00583777	0.999718	-0.00594287	0.996617	-0.356677	0.748344	5.64416	6.88043	7.23711	5.63832	5.63821	6.17345
60489	0.956711	9.22276e-06	1.03628	1.08854e-14	0.0258893	0.999718	0.055208	0.951401	-0.0795669	0.95608	6.62446	7.58117	7.66074	6.65035	6.67967	7.0021
118932	1.08931	9.36006e-06	1.42221	6.106e-19	0.332189	0.999718	0.241262	0.799271	-0.332902	0.716411	8.27037	9.35968	9.69258	8.60256	8.51163	8.87804
83862	-0.609009	9.60792e-06	-0.74653	2.20589e-17	0.0632561	0.999718	-0.00958792	0.989009	0.137521	0.820754	8.35651	7.7475	7.60998	8.41976	8.34692	8.11159
24147	0.582948	9.67972e-06	0.691491	1.30119e-16	0.0498027	0.999718	0.0467255	0.927319	-0.108543	0.873509	5.70707	6.29002	6.39856	5.75687	5.75379	5.9643
9989	0.437896	9.70442e-06	0.50046	8.88674e-16	0.147205	0.999718	0.0522903	0.885199	-0.0625635	0.916259	8.95969	9.39758	9.46015	9.10689	9.01198	9.16976
3669	1.13678	1.01726e-05	1.23073	1.36244e-14	0.125207	0.999718	0.0702039	0.94944	-0.093943	0.956646	10.6592	11.796	11.8899	10.7844	10.7294	11.1235
5333	-0.822583	1.03207e-05	-1.13181	3.71081e-20	-0.000878077	0.999718	-0.135054	0.825341	0.309224	0.588418	8.1961	7.37352	7.0643	8.19523	8.06105	7.7741
100289019	-0.812002	1.04127e-05	-1.03856	2.61391e-18	-0.231487	0.999718	-0.149557	0.808293	0.226561	0.764556	10.8934	10.0814	9.85488	10.662	10.7439	10.4597
50487	1.02675	1.04194e-05	1.07533	6.69999e-14	0.0191601	0.999718	0.00639315	0.995316	-0.048581	0.979175	5.52369	6.55044	6.59902	5.54285	5.53008	5.89865
1123	0.859847	1.05556e-05	0.930819	1.48364e-14	-0.0171145	0.999718	0.0384372	0.964551	-0.0709722	0.956646	6.69484	7.55468	7.62566	6.67772	6.73327	7.02417
51222	-0.649641	1.05662e-05	-0.853839	5.7935e-19	-0.0936659	0.999718	-0.0442587	0.940297	0.204198	0.702253	7.83547	7.18583	6.98163	7.7418	7.79121	7.52156
133522	-0.659283	1.06202e-05	-0.650818	9.80415e-13	-0.141044	0.999718	-0.0673538	0.905671	-0.00846537	0.997653	7.29396	6.63468	6.64315	7.15292	7.22661	7.02358
7696	-0.550942	1.13675e-05	-0.619165	2.8839e-15	-0.114683	0.999718	-0.213513	0.772716	0.0682237	0.929049	7.67145	7.1205	7.05228	7.55676	7.45793	7.36956
51363	0.963951	1.13715e-05	0.978894	3.21826e-13	-0.085083	0.999718	0.0241235	0.979722	-0.0149429	0.997132	8.26793	9.23188	9.24682	8.18284	8.29205	8.60188
10136	-0.65464	1.15745e-05	-0.682971	9.95867e-14	-0.327718	0.373146	-0.254228	0.772716	0.0283307	0.981557	6.10358	5.44894	5.42061	5.77586	5.84935	5.73142
9180	0.597103	1.16347e-05	0.594795	7.85569e-13	0.0193098	0.999718	-0.00741457	0.992115	0.00230838	0.99965	5.77209	6.3692	6.36689	5.7914	5.76468	5.97861
28984	0.868587	1.16614e-05	0.995856	1.15146e-15	0.0177801	0.999718	-0.0351457	0.967548	-0.127269	0.914709	8.65285	9.52143	9.6487	8.67063	8.6177	8.98134
64756	-0.594534	1.22408e-05	-0.714519	1.14706e-16	-0.0273575	0.999718	0.072778	0.881612	0.119985	0.859251	9.57732	8.98279	8.8628	9.54996	9.6501	9.35751
54677	-0.869826	1.22658e-05	-1.23259	1.03905e-20	-0.189558	0.999718	-0.192045	0.799271	0.362762	0.516821	8.50803	7.63821	7.27545	8.31848	8.31599	8.0061
80726	-0.925087	1.22658e-05	-0.911695	1.38767e-12	-0.101205	0.999718	-0.0827395	0.918663	-0.0133917	0.997132	7.34313	6.41804	6.43143	7.24192	7.26039	6.98272
22822	1.26987	1.22709e-05	2.0058	1.11085e-23	0.106067	0.999718	0.127172	0.908817	-0.735926	0.206747	6.94564	8.21551	8.95144	7.05171	7.07282	7.65993
10891	-1.22405	1.23217e-05	-1.62559	4.81705e-19	-0.0788411	0.999718	-0.0870962	0.936892	0.401539	0.68004	9.13888	7.91483	7.51329	9.06004	9.05178	8.55585
23474	-0.892612	1.23217e-05	-0.94368	6.23352e-14	0.0541695	0.999718	0.0322781	0.971022	0.051068	0.974284	8.82757	7.93496	7.88389	8.88174	8.85985	8.52273
2584	0.681649	1.29816e-05	0.889758	1.43937e-18	0.102544	0.999718	0.136826	0.799271	-0.208109	0.723952	8.91083	9.59248	9.80059	9.01337	9.04765	9.27037
6504	0.944621	1.29816e-05	0.90283	5.42918e-12	0.0316736	0.999718	-0.0253425	0.978263	0.0417905	0.981557	6.74197	7.68659	7.6448	6.77364	6.71662	7.05302
653	-0.944779	1.36457e-05	-0.621409	8.48955e-07	-0.289194	0.999718	-0.157891	0.825341	-0.32337	0.656879	7.84288	6.8981	7.22147	7.55369	7.68499	7.5118
28970	-0.758457	1.36494e-05	-0.926677	6.34156e-17	-0.156735	0.999718	-0.125284	0.826076	0.16822	0.83086	9.26469	8.50624	8.33802	9.10796	9.13941	8.88606
79814	-0.680173	1.38161e-05	-0.865724	7.03741e-18	-0.294058	0.647174	-0.0231846	0.97256	0.185551	0.778767	8.35406	7.67389	7.48834	8.06	8.33088	8.01233
255488	0.584966	1.39722e-05	0.505837	2.82034e-10	0.123612	0.999718	0.0792293	0.866364	0.079129	0.922809	6.3075	6.89246	6.81333	6.43111	6.38673	6.53305
56895	0.769384	1.40293e-05	0.851114	1.00254e-14	0.101063	0.999718	-0.0325038	0.9658	-0.0817294	0.945789	6.42901	7.19839	7.28012	6.53007	6.3965	6.72324
3268	-0.539666	1.41404e-05	-0.774182	7.39783e-21	-0.0201042	0.999718	-0.0672163	0.878669	0.234515	0.498546	7.29687	6.75721	6.52269	7.27677	7.22966	7.01528
4045	0.38815	1.41901e-05	0.368656	8.26271e-12	-0.0654701	0.999718	0.00215359	0.996311	0.0194943	0.979175	5.69135	6.0795	6.06	5.62588	5.6935	5.81109
23231	0.609881	1.45323e-05	0.540515	1.24755e-10	-0.0308996	0.999718	-0.083976	0.864331	0.069367	0.939481	10.449	11.0588	10.9895	10.4181	10.365	10.6063
330	1.30291	1.45721e-05	1.34974	2.23734e-13	0.162944	0.999718	-0.0361258	0.978156	-0.0468335	0.98719	9.22442	10.5273	10.5742	9.38737	9.1883	9.70133
27074	1.50256	1.47871e-05	1.64463	1.83542e-14	-0.00780051	0.999718	0.0406194	0.978263	-0.142066	0.953089	6.6971	8.19966	8.34172	6.6893	6.73772	7.27196
6549	-0.91352	1.48853e-05	-1.16884	6.49609e-18	-0.0979653	0.999718	-0.0960937	0.904147	0.255324	0.765469	9.63612	8.7226	8.46727	9.53815	9.54002	9.19729
3098	0.559226	1.4936e-05	0.453812	2.69807e-09	-0.018132	0.999718	-0.0694101	0.8799	0.105414	0.87383	10.7678	11.3271	11.2217	10.7497	10.6984	10.9041
7293	1.00656	1.4936e-05	1.18485	5.49269e-16	-0.00435198	0.999718	0.0895001	0.918663	-0.178295	0.882659	7.44136	8.44792	8.62622	7.43701	7.53086	7.87239
4256	1.26861	1.50722e-05	1.58716	2.28945e-17	0.099058	0.999718	0.0425397	0.973447	-0.318553	0.801407	8.28557	9.55418	9.87273	8.38462	8.32811	8.84745
55824	-0.755709	1.52011e-05	-0.733755	3.90652e-12	-0.2233	0.999718	-0.3348	0.740197	-0.0219538	0.991338	8.20191	7.4462	7.46815	7.97861	7.86711	7.79708
196383	0.672058	1.52295e-05	0.813238	1.40905e-16	0.0582261	0.999718	0.00537435	0.995237	-0.141179	0.854449	6.60276	7.27482	7.416	6.66099	6.60814	6.8873
6789	0.674093	1.53513e-05	0.601365	1.08994e-10	-0.0145863	0.999718	-0.0290751	0.9658	0.0727273	0.944767	9.62493	10.299	10.2263	9.61034	9.59586	9.82503
5654	0.720031	1.53915e-05	0.756026	1.40997e-13	0.0242095	0.999718	0.119673	0.826076	-0.0359947	0.979175	7.86797	8.588	8.624	7.89218	7.98765	8.173
26585	1.7474	1.54492e-05	2.08924	2.7519e-16	0.170265	0.999718	0.137085	0.931627	-0.341838	0.868834	6.92363	8.67103	9.01287	7.09389	7.06071	7.70158
2328	0.716609	1.55783e-05	0.711484	1.67025e-12	0.0486775	0.999718	0.0922869	0.8729	0.0051245	0.998143	5.59267	6.30928	6.30415	5.64135	5.68495	5.8787
56667	0.927611	1.62014e-05	0.849195	4.5733e-11	0.225163	0.999718	-0.0365025	0.968756	0.0784157	0.956646	11.422	12.3496	12.2712	11.6471	11.3855	11.7415
10538	0.899626	1.6388e-05	1.06165	6.10888e-16	-0.0060963	0.999718	0.0838502	0.918663	-0.162024	0.881876	6.13401	7.03364	7.19566	6.12792	6.21786	6.52104
5264	-0.850239	1.64226e-05	-1.25604	1.90241e-21	-0.129484	0.999718	-0.103286	0.886414	0.405806	0.422463	9.20872	8.35848	7.95267	9.07923	9.10543	8.74076
9099	-0.753533	1.69464e-05	-0.829505	1.92561e-14	-0.16374	0.999718	-0.218576	0.799271	0.0759713	0.949638	7.13697	6.38343	6.30746	6.97323	6.91839	6.75354
5698	1.25825	1.70391e-05	1.23823	2.85065e-12	0.597298	0.440062	0.276767	0.799271	0.0200175	0.997132	8.22883	9.48708	9.46706	8.82613	8.5056	8.84417
1001	1.02959	1.70391e-05	1.47687	1.31774e-20	0.0207922	0.999718	0.0695072	0.944361	-0.447283	0.503775	5.63174	6.66133	7.10861	5.65253	5.70125	6.14595
91862	-0.922546	1.70391e-05	-1.27117	1.35393e-19	-0.221487	0.999718	-0.308251	0.799271	0.34862	0.601819	8.96018	8.03763	7.68901	8.73869	8.65193	8.39906
2669	1.00897	1.70391e-05	1.11375	1.7339e-14	0.132212	0.999718	0.0951087	0.917227	-0.104782	0.948415	6.41304	7.42201	7.52679	6.54525	6.50814	6.84586
3613	-0.769206	1.7694e-05	-1.05457	2.07422e-19	-0.0901693	0.999718	-0.0849642	0.897979	0.285363	0.614189	10.6317	9.86251	9.57715	10.5415	10.5468	10.2392
6280	2.60067	1.77569e-05	3.33906	8.60921e-18	0.107445	0.999718	0.420449	0.832745	-0.738392	0.765469	6.7649	9.36557	10.104	6.87234	7.18535	8.04278
91464	-0.999685	1.83262e-05	-1.08866	3.82815e-14	0.164497	0.999718	-0.0168733	0.988185	0.0889776	0.955802	7.6485	6.64882	6.55984	7.813	7.63163	7.295
23382	-1.06877	1.86645e-05	-1.39532	3.99585e-18	-0.181767	0.999718	-0.326421	0.799271	0.326557	0.732009	11.1936	10.1248	9.79823	11.0118	10.8671	10.5878
54732	0.669166	1.86645e-05	0.742415	1.6753e-14	-0.000731125	0.999718	-0.00122252	0.998465	-0.0732488	0.944767	10.2057	10.8748	10.9481	10.2049	10.2045	10.4583
2217	-0.809315	1.8784e-05	-0.99988	8.12412e-17	-0.0495794	0.999718	-0.0658429	0.929942	0.190565	0.820754	10.7663	9.95699	9.76642	10.7167	10.7005	10.4002
9985	0.708448	1.8784e-05	0.604715	7.29104e-10	0.104389	0.999718	-0.0253337	0.971222	0.103733	0.917516	7.37984	8.08828	7.98455	7.48423	7.3545	7.6019
5450	1.09935	1.8784e-05	1.11572	9.63313e-13	-0.0861727	0.999718	-0.114612	0.907338	-0.0163722	0.997132	7.25494	8.35429	8.37066	7.16877	7.14033	7.58798
972	1.5126	2.01114e-05	1.39656	4.92413e-11	0.192989	0.999718	-0.0541477	0.971222	0.116045	0.961453	11.3119	12.8245	12.7084	11.5049	11.2577	11.8122
9789	0.548172	2.03238e-05	0.536401	5.01795e-12	-0.0187516	0.999718	-0.0175582	0.97484	0.011771	0.994322	11.0372	11.5853	11.5736	11.0184	11.0196	11.2148
54442	-1.00951	2.03323e-05	-0.758776	4.34608e-08	0.0242346	0.999718	-0.0984636	0.913065	-0.250732	0.809277	9.81116	8.80165	9.05238	9.8354	9.7127	9.50397
3687	1.01373	2.04544e-05	1.37049	6.9902e-19	0.0600826	0.999718	-0.0422215	0.967548	-0.356758	0.652164	6.58712	7.60085	7.95761	6.6472	6.5449	7.03663
7678	-0.799052	2.06707e-05	-0.730606	7.45616e-11	-0.11286	0.999718	-0.227389	0.799271	-0.0684455	0.956646	7.67732	6.87827	6.94671	7.56446	7.44993	7.32476
10801	0.528236	2.07625e-05	0.61718	1.79303e-15	0.149064	0.999718	0.00994056	0.986219	-0.0889448	0.895533	12.2094	12.7376	12.8266	12.3585	12.2194	12.4441
400916	-0.571886	2.08079e-05	-0.769136	9.79086e-19	-0.0917677	0.999718	-0.0311349	0.95675	0.197251	0.666074	11.8772	11.3053	11.1081	11.7854	11.8461	11.5971
80157	-1.41113	2.08775e-05	-1.75756	6.92927e-17	0.0387604	0.999718	-0.0769664	0.95675	0.346429	0.811344	9.14079	7.72966	7.38323	9.17955	9.06382	8.5301
57628	-0.520677	2.099e-05	-0.477799	6.74985e-11	-0.150158	0.999718	-0.133489	0.799271	-0.0428782	0.960304	5.92708	5.4064	5.44928	5.77692	5.79359	5.69047
4601	-0.876077	2.10603e-05	-1.10727	3.22107e-17	-0.00326933	0.999718	-0.0697641	0.931627	0.231195	0.791328	7.8196	6.94353	6.71233	7.81633	7.74984	7.42407
221188	0.803277	2.11394e-05	0.883733	3.34726e-14	0.0673444	0.999718	-0.00353281	0.996692	-0.0804553	0.952483	6.81459	7.61786	7.69832	6.88193	6.81105	7.12518
10577	0.43838	2.12049e-05	0.342642	1.48519e-08	0.0743881	0.999718	0.0447233	0.909402	0.0957381	0.844525	12.6697	13.108	13.0123	12.744	12.7144	12.8203
10379	0.819968	2.12444e-05	0.684746	1.88583e-09	0.123564	0.999718	0.0143768	0.987448	0.135222	0.899659	10.1378	10.9578	10.8226	10.2614	10.1522	10.406
25816	0.967113	2.1355e-05	0.978358	1.45912e-12	0.0154436	0.999718	0.00691021	0.995237	-0.0112444	0.997845	7.36714	8.33425	8.3455	7.38258	7.37405	7.71018
148867	0.565788	2.16482e-05	0.476292	1.49236e-09	0.107354	0.999718	0.0356735	0.949539	0.0894957	0.906574	9.78394	10.3497	10.2602	9.8913	9.81962	9.98231
284273	-0.795073	2.2446e-05	-0.673261	1.29854e-09	-0.200026	0.999718	-0.142622	0.819642	-0.121812	0.914002	8.89734	8.10226	8.22407	8.69731	8.75471	8.57803
2842	0.373341	2.2446e-05	0.387138	5.52963e-13	0.0549377	0.999718	0.0472002	0.8799	-0.0137966	0.987084	5.78636	6.1597	6.1735	5.8413	5.83356	5.9443
8898	-0.425533	2.26729e-05	-0.252834	1.34444e-05	-0.0384224	0.999718	-0.0300544	0.940297	-0.172698	0.555433	7.37017	6.94463	7.11733	7.33174	7.34011	7.25689
51816	1.22079	2.27656e-05	0.87223	2.02449e-07	0.0508275	0.999718	-0.0708127	0.953537	0.348561	0.765469	9.22035	10.4411	10.0926	9.27117	9.14953	9.52482
134147	-0.80855	2.30831e-05	-1.40561	1.4563e-25	-0.0914068	0.999718	-0.130812	0.83863	0.597059	0.0674661	11.7849	10.9763	10.3793	11.6935	11.6541	11.2718
112616	1.08845	2.31151e-05	1.22676	1.34804e-14	0.0260055	0.999718	0.0630599	0.953876	-0.138317	0.930145	8.92802	10.0165	10.1548	8.95402	8.99108	9.37115
57171	-0.532115	2.33371e-05	-0.594508	2.05126e-14	-0.0395638	0.999718	-0.0738744	0.866571	0.062393	0.939146	9.25813	8.72602	8.66362	9.21857	9.18426	9.02408
1290	0.984725	2.33494e-05	1.21095	1.84908e-16	-0.121825	0.999718	0.183682	0.813494	-0.226221	0.827993	8.84052	9.82525	10.0515	8.7187	9.0242	9.293
622	-0.673213	2.36429e-05	-0.91836	6.47293e-19	-0.00603591	0.999718	-0.0137633	0.982698	0.245146	0.638209	8.15402	7.4808	7.23566	8.14798	8.14025	7.84369
9630	0.480184	2.36486e-05	0.498543	5.92397e-13	0.180792	0.906156	0.0563671	0.893031	-0.0183589	0.985889	6.29431	6.77449	6.79285	6.4751	6.35068	6.5126
11234	0.399483	2.36703e-05	0.283529	2.54999e-07	0.0341789	0.999718	0.013136	0.974453	0.115954	0.764556	7.10057	7.50006	7.3841	7.13475	7.11371	7.21486
973	1.87121	2.36703e-05	1.55084	2.88624e-09	-0.220154	0.999718	-0.165343	0.923509	0.320371	0.894337	9.45317	11.3244	11.004	9.23301	9.28782	9.9179
415116	0.76653	2.39025e-05	1.0849	7.90009e-20	0.154368	0.999718	0.0792478	0.908817	-0.318374	0.53935	6.96858	7.73511	8.05348	7.12295	7.04783	7.37745
79586	0.532909	2.39025e-05	0.491557	7.23536e-11	0.0963025	0.999718	0.0103519	0.985707	0.0413512	0.961453	6.71764	7.25054	7.20919	6.81394	6.72799	6.90821
64219	0.526207	2.45172e-05	0.408167	2.32889e-08	0.0233722	0.999718	0.0485109	0.918663	0.11804	0.837387	6.93868	7.46488	7.34684	6.96205	6.98719	7.1069
26579	1.11436	2.46455e-05	0.947619	1.33488e-09	-0.00813189	0.999718	0.0872366	0.934366	0.16674	0.916259	6.07733	7.19169	7.02495	6.0692	6.16457	6.44384
9117	0.558281	2.46679e-05	0.555972	3.76755e-12	0.0500571	0.999718	-0.0595775	0.905671	0.00230942	0.99965	7.83433	8.39261	8.3903	7.88438	7.77475	8.01392
60436	0.510581	2.4677e-05	0.492953	1.32517e-11	0.0523209	0.999718	0.0685454	0.871297	0.0176281	0.98871	6.53204	7.04263	7.025	6.58437	6.60059	6.73538
165	0.695142	2.50354e-05	0.79759	7.06962e-15	0.0285447	0.999718	0.0939852	0.870299	-0.102448	0.917516	7.73566	8.4308	8.53325	7.7642	7.82964	8.04318
10643	0.607686	2.50739e-05	0.582949	1.7685e-11	0.0193651	0.999718	0.0289756	0.964373	0.0247365	0.98446	5.79463	6.40232	6.37758	5.814	5.82361	6.0109
1670	5.06556	2.51985e-05	2.31733	0.000912395	0.168038	0.999718	0.680156	0.871297	2.74823	0.296939	7.70368	12.7692	10.021	7.87171	8.38383	8.91879
34	-0.717264	2.51985e-05	-1.04012	2.28362e-20	-0.128287	0.999718	-0.0792855	0.899824	0.322853	0.495082	10.7638	10.0465	9.72365	10.6355	10.6845	10.3745
9079	0.642601	2.51985e-05	0.5574	7.16004e-10	-0.030232	0.999718	0.0685376	0.905671	0.0852019	0.927572	7.98847	8.63107	8.54587	7.95824	8.05701	8.2055
3321	-0.857654	2.51985e-05	-0.969225	1.49259e-14	-0.0805144	0.999718	-0.186058	0.799271	0.111571	0.928174	8.97618	8.11852	8.00695	8.89566	8.79012	8.57003
84058	0.65103	2.56734e-05	0.680009	5.57853e-13	0.10132	0.999718	0.0677408	0.908817	-0.0289788	0.981557	8.10482	8.75585	8.78482	8.20614	8.17256	8.37744
5159	0.894845	2.57522e-05	0.973958	8.99309e-14	-0.00816388	0.999718	0.00175605	0.998465	-0.0791123	0.955952	8.17515	9.07	9.14911	8.16699	8.17691	8.50761
8876	1.36069	2.59656e-05	1.52584	2.28933e-14	0.0576321	0.999718	0.102178	0.93471	-0.165142	0.936187	5.89043	7.25113	7.41627	5.94807	5.99261	6.45399
147184	-0.645996	2.61965e-05	-0.427795	1.58518e-06	-0.0208058	0.999718	-0.0282088	0.9658	-0.218201	0.685868	8.70848	8.06248	8.28068	8.68767	8.68027	8.53535
10562	2.58199	2.62841e-05	2.20261	1.35946e-09	0.66863	0.999718	0.213132	0.93016	0.37937	0.918338	8.6897	11.2717	10.8923	9.35833	8.90283	9.6476
7022	0.710973	2.64229e-05	1.01363	7.08225e-20	0.0168564	0.999718	0.109939	0.846872	-0.302656	0.525236	5.74415	6.45512	6.75778	5.76101	5.85409	6.11926
4067	0.826268	2.67817e-05	1.1807	6.42197e-20	0.0825389	0.999718	0.0118977	0.990587	-0.354428	0.524391	8.89852	9.72479	10.0792	8.98106	8.91042	9.30451
83986	-0.616228	2.69011e-05	-0.895394	2.50308e-20	-0.0928657	0.999718	-0.170132	0.799271	0.279166	0.493006	8.90985	8.29363	8.01446	8.81699	8.73972	8.54219
100652743	0.972809	2.69011e-05	0.719578	1.03415e-07	-0.085955	0.999718	-0.115479	0.892772	0.253231	0.798328	5.898	6.87081	6.61758	5.81204	5.78252	6.10839
2532	0.704361	2.6979e-05	0.794239	1.95937e-14	-0.118098	0.999718	0.0702317	0.911624	-0.0898782	0.930366	7.20656	7.91092	8.0008	7.08846	7.27679	7.48344
81603	0.433119	2.6979e-05	0.446245	1.15814e-12	0.0458344	0.999718	0.00350979	0.995237	-0.0131263	0.990837	9.36595	9.79907	9.81219	9.41178	9.36946	9.5279
3437	1.05988	2.6979e-05	1.0358	1.00668e-11	-0.0163117	0.999718	0.0655049	0.951031	0.0240827	0.993605	6.2729	7.33278	7.3087	6.25659	6.3384	6.65334
51099	-0.687508	2.6979e-05	-0.692517	2.93935e-12	-0.121199	0.999718	-0.0653165	0.918663	0.00500901	0.998143	8.40834	7.72083	7.71583	8.28714	8.34303	8.12793
197259	0.831449	2.69882e-05	0.969411	4.10174e-15	0.0839979	0.999718	0.086104	0.909321	-0.137962	0.900632	8.88435	9.7158	9.85376	8.96835	8.97045	9.255
23366	0.492012	2.69882e-05	0.450418	1.24222e-10	0.0866166	0.999718	0.0291799	0.952298	0.0415943	0.957947	5.89118	6.38319	6.3416	5.97779	5.92036	6.07259
26234	0.474487	2.71043e-05	0.348652	1.26156e-07	0.00395261	0.999718	-0.0114861	0.98044	0.125834	0.793386	8.96217	9.43665	9.31082	8.96612	8.95068	9.08651
3993	-0.67541	2.72293e-05	-0.746421	5.26284e-14	-0.133023	0.999718	-0.13347	0.803437	0.0710103	0.949245	7.51698	6.84157	6.77056	7.38395	7.38351	7.19615
54458	-0.546236	2.76886e-05	-0.692159	6.42611e-17	-0.027205	0.999718	-0.00552868	0.993952	0.145923	0.791328	8.09784	7.55161	7.40568	8.07064	8.09231	7.8601
55013	1.0556	2.77187e-05	1.26291	1.23842e-15	0.211349	0.999718	0.0799284	0.934689	-0.207312	0.873353	8.54276	9.59836	9.80567	8.75411	8.62269	9.02819
57169	0.646638	2.77187e-05	0.565275	6.6662e-10	0.0356127	0.999718	-0.02348	0.971222	0.0813624	0.932719	8.15133	8.79797	8.71661	8.18695	8.12785	8.34885
3142	0.465381	2.77187e-05	0.51921	3.55137e-14	0.139909	0.999718	0.0784026	0.828171	-0.0538292	0.94176	6.43403	6.89942	6.95324	6.57394	6.51244	6.65905
6376	0.678012	2.77187e-05	0.745514	6.94027e-14	0.14173	0.999718	0.062717	0.918663	-0.0675026	0.953089	6.50067	7.17868	7.24618	6.6424	6.56338	6.79817
79642	0.496834	2.79101e-05	0.445045	2.92649e-10	-0.0506395	0.999718	-0.0427499	0.925308	0.0517892	0.949292	5.84588	6.34271	6.29092	5.79524	5.80313	5.98053
26509	0.956706	2.83415e-05	0.82826	9.69043e-10	0.232997	0.999718	-0.130286	0.870299	0.128446	0.92738	9.51113	10.4678	10.3394	9.74413	9.38085	9.79489
3315	-0.701997	2.83415e-05	-0.636574	1.95096e-10	-0.228078	0.999718	0.0306176	0.966134	-0.0654226	0.954568	11.569	10.867	10.9325	11.341	11.5997	11.3214
5256	-0.770875	2.84424e-05	-0.82129	3.07639e-13	-0.153364	0.999718	-0.250518	0.799271	0.0504147	0.970212	9.38924	8.61836	8.56795	9.23587	9.13872	8.99774
25845	-1.8985	2.84513e-05	-2.52036	5.69645e-18	-0.616271	0.999718	-0.298928	0.845597	0.621855	0.706751	12.402	10.5035	9.88162	11.7857	12.1031	11.3673
6386	0.736302	2.84513e-05	0.656145	3.64193e-10	0.0726743	0.999718	0.0660115	0.923096	0.0801569	0.946416	10.0367	10.773	10.6928	10.1094	10.1027	10.3022
1880	1.49513	2.87491e-05	1.72187	8.91088e-15	0.0178662	0.999718	0.0271895	0.987096	-0.226737	0.916259	7.58802	9.08315	9.30989	7.60589	7.61521	8.18417
6369	1.23607	2.87716e-05	1.10594	3.23731e-10	0.0540448	0.999718	0.0891688	0.939314	0.130134	0.949292	6.12799	7.36406	7.23393	6.18203	6.21716	6.5573
51237	1.29663	2.88016e-05	1.42239	8.62605e-14	0.000520992	0.999718	0.0857693	0.949208	-0.125759	0.953089	8.95513	10.2518	10.3775	8.95565	9.0409	9.47079
3659	1.04749	2.88016e-05	1.05253	3.85264e-12	0.311502	0.999718	0.269912	0.799271	-0.00503477	0.99965	9.35915	10.4066	10.4117	9.67065	9.62906	9.86364
11240	-0.473265	2.90498e-05	-0.425894	2.71155e-10	0.0486384	0.999718	-0.0428948	0.921	-0.0473715	0.953089	6.27112	5.79785	5.84523	6.31976	6.22822	6.11337
54997	0.647704	2.90565e-05	0.855692	7.83702e-18	0.0207132	0.999718	0.055148	0.927141	-0.207987	0.720897	6.2592	6.9069	7.11489	6.27991	6.31435	6.5664
2182	0.903561	2.91348e-05	1.08979	9.76066e-16	-0.0174605	0.999718	0.0240651	0.979722	-0.186232	0.86882	7.65122	8.55478	8.74101	7.63376	7.67528	8.02425
56999	0.716236	2.91724e-05	0.882486	3.34487e-16	0.0344673	0.999718	0.127078	0.820263	-0.16625	0.830618	6.58668	7.30292	7.46917	6.62115	6.71376	6.93244
4356	0.278332	2.91724e-05	0.233445	2.94318e-09	0.059429	0.999718	0.0392699	0.866211	0.0448864	0.906223	5.58734	5.86567	5.82078	5.64677	5.62661	5.69319
10365	0.952945	2.91808e-05	1.41848	8.19809e-21	0.150201	0.999718	0.0232585	0.98044	-0.465535	0.430118	10.1107	11.0637	11.5292	10.2609	10.134	10.6071
29	-0.57102	2.94398e-05	-0.77934	1.3263e-18	-0.0685442	0.999718	-0.134479	0.799271	0.20832	0.645755	11.2317	10.6606	10.4523	11.1631	11.0972	10.9163
9124	-0.515589	3.01829e-05	-0.474369	1.31729e-10	-0.0291572	0.999718	-0.0487301	0.918663	-0.0412206	0.961453	11.018	10.5024	10.5436	10.9888	10.9693	10.8301
55337	0.569463	3.03388e-05	0.637917	3.74639e-14	0.0599814	0.999718	0.0857289	0.856413	-0.0684536	0.938411	8.28128	8.85074	8.91919	8.34126	8.36701	8.53719
8490	1.08454	3.03525e-05	0.929981	1.53385e-09	0.0148168	0.999718	0.0114951	0.993366	0.154557	0.920784	8.19214	9.27668	9.12212	8.20695	8.20363	8.52905
2869	0.756349	3.07518e-05	0.932586	3.71316e-16	0.0942023	0.999718	0.124207	0.83863	-0.176237	0.829757	7.98467	8.74102	8.91726	8.07887	8.10888	8.35518
57704	-0.528154	3.0876e-05	-0.590101	4.43146e-14	-0.0133356	0.999718	-0.128787	0.799271	0.0619465	0.941117	8.89059	8.36244	8.30049	8.87726	8.76181	8.64295
51170	-0.872779	3.1061e-05	-1.017	6.28954e-15	-0.103639	0.999718	-0.0152757	0.98798	0.144222	0.902865	10.4788	9.60601	9.46179	10.3752	10.4635	10.1136
51566	0.47772	3.15196e-05	0.357937	9.44234e-08	0.0357203	0.999718	0.00384577	0.995237	0.119783	0.811808	7.6156	8.09332	7.97354	7.65132	7.61944	7.75289
83451	-0.652979	3.20535e-05	-0.570007	9.24901e-10	-0.135968	0.999718	-0.0270524	0.968309	-0.0829712	0.932611	8.26916	7.61618	7.69915	8.13319	8.2421	8.03739
8543	0.649942	3.20677e-05	0.489287	8.50454e-08	0.00919706	0.999718	0.103268	0.845493	0.160655	0.815527	10.1843	10.8342	10.6735	10.1935	10.2875	10.3998
55076	0.963147	3.28556e-05	0.84631	7.68117e-10	0.0407166	0.999718	0.0914365	0.918663	0.116837	0.938274	6.42719	7.39034	7.2735	6.4679	6.51862	6.76461
1890	1.14183	3.28644e-05	1.24315	1.684e-13	0.194702	0.999718	0.132966	0.896482	-0.101323	0.95608	10.3941	11.5359	11.6372	10.5888	10.527	10.8944
818	-0.481252	3.3411e-05	-0.646317	4.87456e-18	-0.0674547	0.999718	-0.127457	0.799271	0.165065	0.683183	8.41829	7.93704	7.77198	8.35084	8.29084	8.14922
7454	1.1386	3.38053e-05	1.17446	1.86791e-12	-0.00480271	0.999718	0.00562097	0.996617	-0.0358616	0.989877	8.69783	9.83643	9.87229	8.69303	8.70345	9.10398
8682	0.708324	3.40499e-05	1.05423	1.32738e-20	0.0144147	0.999718	0.167279	0.799271	-0.345907	0.437803	9.31791	10.0262	10.3721	9.33232	9.48518	9.7242
22928	-0.702764	3.41028e-05	-0.849035	1.35483e-15	0.0675174	0.999718	0.0240208	0.974271	0.146271	0.868323	9.5593	8.85653	8.71026	9.62681	9.58332	9.29163
7644	-1.00422	3.41028e-05	-1.09208	1.92551e-13	-0.260218	0.999718	-0.220552	0.799271	0.0878678	0.956646	9.84897	8.84475	8.75689	9.58875	9.62842	9.36011
11182	0.912572	3.43824e-05	1.09864	1.65077e-15	0.165548	0.999718	0.0801934	0.9249	-0.186069	0.868834	6.72584	7.63841	7.82448	6.89139	6.80603	7.14876
388115	-1.07095	3.44069e-05	-1.22804	1.7142e-14	-0.122141	0.999718	-0.304012	0.799271	0.157088	0.918338	9.97731	8.90636	8.74927	9.85517	9.6733	9.43691
29887	1.05465	3.46666e-05	1.26964	1.69731e-15	0.17539	0.999718	0.141888	0.872617	-0.214988	0.868834	6.32844	7.38309	7.59808	6.50383	6.47033	6.83186
747	-0.532144	3.49443e-05	-0.777637	4.35176e-20	-0.138448	0.999718	-0.136349	0.799271	0.245493	0.490042	7.50253	6.97039	6.72489	7.36408	7.36618	7.17869
10903	-0.775054	3.49443e-05	-1.06454	1.5373e-18	-0.00418395	0.999718	-0.0486715	0.951013	0.289484	0.636154	11.9888	11.2138	10.9243	11.9846	11.9401	11.6185
8519	0.987592	3.53174e-05	0.879376	5.62936e-10	-0.0108568	0.999718	0.107357	0.905671	0.108216	0.946885	10.2614	11.249	11.1408	10.2506	10.3688	10.6076
9500	0.5295	3.59777e-05	0.423881	1.74457e-08	0.0272936	0.999718	-0.0482555	0.922001	0.105619	0.873226	9.04691	9.57641	9.4708	9.07421	8.99866	9.18696
7832	1.08241	3.6237e-05	1.25328	1.25158e-14	0.0606272	0.999718	-0.015315	0.990998	-0.170874	0.914002	8.55231	9.63471	9.80559	8.61293	8.53699	8.98086
1441	1.61842	3.7178e-05	2.1806	5.58004e-18	0.0263427	0.999718	0.00153522	0.999163	-0.562175	0.68004	6.67102	8.28944	8.85161	6.69736	6.67255	7.39999
27013	-0.594529	3.72742e-05	-0.751208	1.76659e-16	-0.0442172	0.999718	-0.108527	0.819642	0.156679	0.801407	8.8792	8.28467	8.12799	8.83498	8.77068	8.58336
7045	1.07043	3.72742e-05	1.08653	4.45184e-12	0.00512828	0.999718	0.0555573	0.960692	-0.0161076	0.99741	10.3834	11.4539	11.47	10.3886	10.439	10.779
3384	0.671271	3.77864e-05	0.720712	4.31624e-13	0.0450766	0.999718	0.0185512	0.978594	-0.0494411	0.964902	7.88482	8.55609	8.60553	7.9299	7.90337	8.14496
79762	-0.978466	3.78311e-05	-1.4174	9.08001e-20	-0.0700353	0.999718	-0.143207	0.864331	0.438938	0.511959	10.6521	9.67359	9.23466	10.582	10.5089	10.1251
6256	-0.604431	3.78311e-05	-0.819351	4.21422e-18	-0.0291118	0.999718	-0.0697046	0.897979	0.21492	0.666352	10.3167	9.71225	9.49733	10.2876	10.247	10.0161
79675	-0.44473	3.87507e-05	-0.580625	3.44292e-17	-0.010056	0.999718	-0.0380929	0.927991	0.135894	0.753736	8.95064	8.50591	8.37002	8.94059	8.91255	8.74227
10989	-0.383053	3.88915e-05	-0.491596	8.79481e-17	-0.102177	0.999718	-0.0535317	0.869797	0.108543	0.781787	10.311	9.9279	9.81936	10.2088	10.2574	10.1128
6898	-0.535166	3.91671e-05	-0.546089	3.99633e-12	-0.157421	0.999718	-0.0843404	0.848519	0.0109233	0.995014	6.16809	5.63292	5.622	6.01067	6.08375	5.92672
55500	-1.69296	3.93121e-05	-2.2743	7.62594e-18	-0.666378	0.886801	-0.46776	0.799271	0.581341	0.688101	11.155	9.462	8.88066	10.4886	10.6872	10.1373
23171	-0.619094	3.93121e-05	-0.875017	4.35988e-19	-0.0542904	0.999718	-0.0897696	0.864742	0.255923	0.564269	11.3027	10.6836	10.4277	11.2484	11.2129	10.9744
3738	0.330679	3.96533e-05	0.22835	1.02605e-06	0.0551945	0.999718	0.031256	0.918663	0.102329	0.748348	5.44452	5.7752	5.67287	5.49972	5.47578	5.54836
93589	-0.607073	3.96533e-05	-0.688248	4.16537e-14	-0.0696367	0.999718	-0.118616	0.811657	0.0811754	0.928112	7.1701	6.56303	6.48185	7.10047	7.05149	6.88462
60559	0.667342	3.98831e-05	0.587723	1.02189e-09	-0.0412848	0.999718	0.0751019	0.901892	0.0796194	0.94097	7.81785	8.48519	8.40557	7.77656	7.89295	8.0457
11213	0.884694	4.01191e-05	1.2102	3.04963e-18	0.0787124	0.999718	0.124043	0.868752	-0.325503	0.646856	6.57352	7.45821	7.78371	6.65223	6.69756	7.02961
55	0.791128	4.01191e-05	0.93302	6.80268e-15	0.161928	0.999718	-0.0163871	0.983519	-0.141892	0.890289	5.96209	6.75322	6.89511	6.12402	5.9457	6.29607
81577	-0.630375	4.01191e-05	-0.650747	2.66593e-12	-0.0314726	0.999718	0.0922704	0.864331	0.0203722	0.989877	8.6382	8.00782	7.98745	8.60673	8.73047	8.44113
84166	0.657137	4.01371e-05	0.574291	1.35138e-09	0.313304	0.559271	0.0470988	0.941291	0.0828465	0.934275	6.39079	7.04793	6.96508	6.70409	6.43789	6.65751
9121	-0.856685	4.01371e-05	-1.03563	2.059e-15	-0.127197	0.999718	-0.0422352	0.963562	0.178947	0.868834	9.96754	9.11085	8.93191	9.84034	9.9253	9.58494
695	1.11578	4.03329e-05	1.10064	1.70792e-11	-0.0447575	0.999718	0.060422	0.957368	0.0151425	0.997653	7.00973	8.12552	8.11038	6.96498	7.07016	7.40613
23788	-0.452127	4.12883e-05	-0.563623	4.77338e-16	0.049677	0.999718	-0.0298783	0.94944	0.111496	0.820754	7.28204	6.82992	6.71842	7.33172	7.25217	7.09
84501	-0.960545	4.12883e-05	-1.14891	3.74345e-15	-0.0089218	0.999718	-0.110225	0.89829	0.18837	0.874747	8.5036	7.54305	7.35468	8.49468	8.39337	8.07641
83857	0.480953	4.12883e-05	0.477154	1.42797e-11	0.023869	0.999718	-0.0230779	0.964551	0.00379834	0.998143	6.28541	6.76637	6.76257	6.30928	6.26234	6.44651
23624	-0.614905	4.17996e-05	-0.740334	2.79779e-15	0.0755077	0.999718	-0.0546738	0.9249	0.125429	0.870182	8.03331	7.4184	7.29297	8.10881	7.97863	7.77608
7874	-0.465397	4.24097e-05	-0.408494	1.28949e-09	-0.0307841	0.999718	-0.0958953	0.803437	-0.0569032	0.938411	8.10821	7.64282	7.69972	8.07743	8.01232	7.92572
51703	-1.18401	4.24202e-05	-1.62154	3.42626e-18	-0.203727	0.999718	-0.268009	0.799271	0.437531	0.646856	9.24933	8.06532	7.62779	9.04561	8.98132	8.58832
3656	0.80189	4.25581e-05	0.976966	1.64743e-15	0.00772432	0.999718	-0.0476297	0.954454	-0.175075	0.857338	6.94832	7.75021	7.92528	6.95604	6.90069	7.2618
11019	-0.573093	4.27181e-05	-0.647021	6.19045e-14	-0.0713066	0.999718	-0.0329727	0.95675	0.0739281	0.932639	8.66178	8.08868	8.01476	8.59047	8.6288	8.41959
54345	0.902038	4.29245e-05	1.13391	3.51491e-16	-0.00908285	0.999718	0.199449	0.799271	-0.231873	0.809277	7.81224	8.71428	8.94615	7.80316	8.01169	8.26005
54923	0.662633	4.30546e-05	0.766282	2.06778e-14	0.0873091	0.999718	0.0628205	0.918663	-0.103649	0.914902	8.81985	9.48249	9.58614	8.90716	8.88268	9.11445
5465	-0.490673	4.30788e-05	-0.53389	3.35923e-13	-0.128698	0.999718	-0.125861	0.799271	0.0432166	0.956738	7.00906	6.51839	6.47517	6.88036	6.8832	6.76361
83478	0.491368	4.31358e-05	0.468219	7.45616e-11	-0.0181328	0.999718	0.0235766	0.964551	0.0231484	0.981557	6.71834	7.20971	7.18656	6.70021	6.74192	6.88729
10380	-0.72637	4.38669e-05	-0.863675	5.91228e-15	-0.161607	0.999718	-0.0347466	0.964551	0.137305	0.881876	8.86887	8.1425	8.0052	8.70726	8.83412	8.541
3200	-0.955418	4.40344e-05	-1.10153	2.54175e-14	-0.140165	0.999718	-0.219558	0.799271	0.14611	0.917516	7.93396	6.97854	6.83244	7.7938	7.7144	7.46335
64762	-0.531776	4.40344e-05	-0.565874	9.43237e-13	-0.0498295	0.999718	-0.0807704	0.859599	0.0340982	0.971896	7.64054	7.10876	7.07466	7.59071	7.55977	7.41093
214	0.5309	4.44835e-05	0.602464	5.49281e-14	0.180552	0.999718	0.0274318	0.961055	-0.0715637	0.928112	7.63296	8.16386	8.23542	7.81351	7.66039	7.87426
960	0.80133	4.45703e-05	0.968686	2.76154e-15	-0.0562685	0.999718	0.0551925	0.948261	-0.167356	0.868834	11.0987	11.9	12.0674	11.0424	11.1539	11.4358
8140	1.06107	4.56861e-05	1.43823	7.53709e-18	-0.0462398	0.999718	-0.0524391	0.964015	-0.377157	0.674193	6.98302	8.04409	8.42125	6.93678	6.93058	7.43543
953	0.981756	4.61433e-05	1.19755	1.93872e-15	-0.00606271	0.999718	0.10986	0.904147	-0.215796	0.857242	7.2972	8.27895	8.49475	7.29114	7.40706	7.73736
64859	0.552708	4.61433e-05	0.473673	3.27651e-09	-0.101222	0.999718	-0.113946	0.803437	0.0790356	0.922912	8.74688	9.29959	9.22055	8.64566	8.63293	8.86072
26504	-0.830274	4.65201e-05	-0.853481	4.43694e-12	-0.0824473	0.999718	-0.265844	0.799271	0.0232071	0.992433	9.09159	8.26131	8.23811	9.00914	8.82574	8.69273
3033	-0.623441	4.67975e-05	-0.826617	2.69316e-17	-0.0532531	0.999718	0.00983505	0.989421	0.203176	0.727832	12.294	11.6705	11.4673	12.2407	12.3038	12.0142
2230	-0.567419	4.72498e-05	-0.574707	8.34613e-12	-0.0401095	0.999718	0.0138858	0.980764	0.00728843	0.997653	7.06297	6.49555	6.48827	7.02286	7.07686	6.86307
9368	-0.726059	4.7344e-05	-0.966175	2.28945e-17	-0.056453	0.999718	-0.180295	0.799271	0.240116	0.720897	10.9118	10.1857	9.94561	10.8553	10.7315	10.5194
63916	0.316003	4.77118e-05	0.224383	6.7797e-07	-0.0119942	0.999718	-0.0441164	0.871059	0.0916204	0.778767	7.68112	7.99713	7.90551	7.66913	7.63701	7.74683
1373	0.741471	4.77436e-05	0.150833	0.201839	-0.0157195	0.999718	0.0252073	0.974723	0.590638	0.0601165	5.64972	6.39119	5.80055	5.634	5.67493	5.74091
64332	0.923449	4.7932e-05	1.20366	7.27329e-17	0.141499	0.999718	0.0376227	0.968877	-0.280212	0.76345	10.5588	11.4823	11.7625	10.7003	10.5964	10.9946
4478	0.73965	4.79415e-05	0.966109	6.57465e-17	-0.0524231	0.999718	0.0118849	0.989421	-0.22646	0.760668	9.21352	9.95317	10.1796	9.16109	9.2254	9.53202
23095	-0.586009	4.80716e-05	-0.715902	2.02692e-15	-0.254293	0.720211	-0.110053	0.818871	0.129893	0.856306	10.6143	10.0283	9.89836	10.36	10.5042	10.2972
5351	0.63172	4.80716e-05	0.736916	1.84662e-14	0.116153	0.999718	0.0945507	0.863584	-0.105196	0.905843	9.92812	10.5598	10.665	10.0443	10.0227	10.2278
2036	-0.422593	4.81195e-05	-0.448144	1.36165e-12	-0.114643	0.999718	-0.0834198	0.811657	0.0255511	0.974898	6.37101	5.94841	5.92286	6.25636	6.28759	6.1711
83648	0.584361	4.8229e-05	0.700166	5.32718e-15	0.0765821	0.999718	-0.0267837	0.9658	-0.115804	0.874738	5.89719	6.48155	6.59735	5.97377	5.8704	6.13556
5341	1.32221	4.92517e-05	1.69774	1.75819e-16	0.117012	0.999718	0.0463221	0.974271	-0.37553	0.783585	7.44538	8.76758	9.14311	7.56239	7.4917	8.04642
4222	0.547867	4.98087e-05	0.850656	3.6987e-21	0.0238672	0.999718	0.102859	0.819642	-0.30279	0.324423	6.03981	6.58768	6.89047	6.06368	6.14267	6.35705
3755	-0.923823	5.00346e-05	-0.917741	2.08124e-11	-0.113485	0.999718	0.100355	0.908817	-0.00608185	0.998143	7.16023	6.2364	6.24249	7.04674	7.26058	6.85972
22990	0.53667	5.01409e-05	0.69	1.73807e-16	0.0560685	0.999718	0.00998006	0.987448	-0.153331	0.783585	8.3079	8.84457	8.9979	8.36396	8.31788	8.55035
3796	0.506716	5.01409e-05	0.523433	4.35362e-12	0.10983	0.999718	0.0160955	0.976684	-0.0167171	0.989877	8.03938	8.5461	8.56282	8.14921	8.05548	8.24182
8934	0.584299	5.02917e-05	0.635805	4.9479e-13	0.0524015	0.999718	0.100846	0.832408	-0.051506	0.956941	6.94336	7.52766	7.57917	6.99576	7.04421	7.20358
9447	1.29787	5.02917e-05	1.21573	1.93679e-10	0.0510022	0.999718	0.0742005	0.95675	0.0821393	0.972666	6.61197	7.90984	7.8277	6.66297	6.68617	7.07103
259230	0.403703	5.02917e-05	0.398278	2.7707e-11	-0.0318212	0.999718	-0.0616848	0.859599	0.00542448	0.997653	5.92454	6.32824	6.32282	5.89272	5.86286	6.0367
4314	2.22898	5.05914e-05	3.40055	1.1905e-20	0.15402	0.999718	0.278399	0.889954	-1.17157	0.372	6.00023	8.22921	9.40078	6.15425	6.27863	7.2333
10397	-0.882089	5.05914e-05	-1.20142	8.055e-18	-0.165384	0.999718	-0.140812	0.849993	0.319328	0.666074	10.6972	9.81509	9.49576	10.5318	10.5564	10.225
1044	-0.588245	5.05914e-05	-0.494893	7.03134e-09	0.0995483	0.999718	0.0615858	0.911551	-0.093352	0.914588	11.8646	11.2763	11.3697	11.9641	11.9262	11.7242
5037	-0.715089	5.05914e-05	-0.694395	5.18674e-11	-0.0675931	0.999718	-0.0577371	0.934366	-0.0206936	0.992326	10.0354	9.32032	9.34102	9.96782	9.97767	9.76358
51755	1.59133	5.11607e-05	1.32358	1.01404e-08	-0.0195723	0.999718	-0.049223	0.977488	0.267747	0.904044	9.13572	10.7271	10.4593	9.11615	9.0865	9.58906
23596	-0.992216	5.17734e-05	-1.22868	1.29757e-15	-0.165388	0.999718	-0.20782	0.803437	0.23646	0.83086	9.29728	8.30507	8.06861	9.13189	9.08946	8.78789
84520	-0.551436	5.25307e-05	-0.531099	7.61303e-11	0.0593633	0.999718	0.0332046	0.95444	-0.0203363	0.987798	9.02852	8.47708	8.49742	9.08788	9.06172	8.86378
5437	-0.373363	5.27273e-05	-0.449408	5.46712e-15	-0.130537	0.999718	-0.0518399	0.871297	0.0760455	0.873353	10.7748	10.4014	10.3254	10.6442	10.7229	10.5858
84366	3.57723	5.35665e-05	4.6058	1.95678e-16	0.937489	0.999718	0.369995	0.912448	-1.02857	0.783072	5.71017	9.2874	10.316	6.64765	6.08016	7.51763
51318	-0.546159	5.4255e-05	-0.643594	1.59015e-14	0.0185995	0.999718	0.0072819	0.992244	0.0974349	0.894564	9.6216	9.07544	8.97801	9.6402	9.62889	9.4093
715	1.16323	5.46167e-05	1.20906	4.12042e-12	0.015521	0.999718	-0.0131715	0.993366	-0.0458259	0.986363	7.01241	8.17564	8.22147	7.02793	6.99924	7.42653
84749	-0.414309	5.51374e-05	-0.599491	3.43843e-19	-0.0224536	0.999718	-0.0778813	0.819642	0.185182	0.524391	7.02404	6.60973	6.42455	7.00158	6.94616	6.79621
10039	0.599443	5.53449e-05	0.424321	8.98416e-07	0.224396	0.979793	0.167655	0.799271	0.175122	0.778767	10.0198	10.6193	10.4441	10.2442	10.1875	10.2681
26275	-0.667062	5.54813e-05	-0.651842	4.96692e-11	-0.199868	0.999718	-0.0109517	0.989421	-0.0152203	0.994322	10.5289	9.86182	9.87704	10.329	10.5179	10.2685
25884	0.608951	5.58385e-05	0.808015	4.51517e-17	0.0593967	0.999718	0.0632379	0.911704	-0.199064	0.729672	5.39304	6.002	6.20106	5.45244	5.45628	5.69281
196	0.64617	5.58385e-05	0.684182	2.06607e-12	0.0214727	0.999718	0.0138098	0.98298	-0.0380126	0.976647	6.82809	7.47426	7.51227	6.84956	6.8419	7.07103
27044	0.502789	5.60851e-05	0.421744	9.18333e-09	0.0709036	0.999718	0.0577622	0.901892	0.0810455	0.914002	8.75627	9.25906	9.17802	8.82718	8.81404	8.93748
10973	0.494062	5.60851e-05	0.486735	3.72057e-11	0.0445128	0.999718	0.0345772	0.947922	0.00732644	0.997533	8.2544	8.74846	8.74113	8.29891	8.28898	8.44207
150465	0.371661	5.61343e-05	0.437761	1.79409e-14	0.0392687	0.999718	-0.0108254	0.978258	-0.0660996	0.895795	7.52185	7.89351	7.95961	7.56112	7.51102	7.67199
6583	-1.1071	5.67244e-05	-0.91851	1.30546e-08	-0.0643887	0.999718	-0.143427	0.886516	-0.188586	0.902865	7.30823	6.20114	6.38972	7.24384	7.1648	6.92029
92736	-1.22463	5.67541e-05	-1.36763	2.14288e-13	0.128289	0.999718	-0.0242898	0.986481	0.142992	0.944767	7.32742	6.10278	5.95979	7.45571	7.30313	6.87225
80772	-0.40305	5.76716e-05	-0.475009	1.864e-14	0.0698212	0.999718	-0.0401757	0.918663	0.0719589	0.894688	7.19891	6.79586	6.7239	7.26873	7.15873	7.03483
53918	0.452777	5.77073e-05	0.612299	1.81863e-17	0.0938793	0.999718	0.0702729	0.857483	-0.159521	0.686743	8.48229	8.93506	9.09459	8.57617	8.55256	8.72402
84971	-0.499379	5.77073e-05	-0.623647	1.15745e-15	-0.0424012	0.999718	-0.0776255	0.85739	0.124269	0.820754	7.25045	6.75108	6.62681	7.20805	7.17283	7.008
9076	1.20251	5.77073e-05	1.27972	1.81877e-12	0.0628518	0.999718	-0.0726456	0.954454	-0.0772105	0.972591	6.66959	7.87211	7.94932	6.73244	6.59695	7.09294
54498	0.704832	5.78449e-05	0.955971	1.56164e-17	0.110849	0.999718	0.10517	0.864331	-0.251139	0.68004	6.24581	6.95065	7.20178	6.35666	6.35098	6.61619
1644	-0.771405	5.83884e-05	-1.24111	7.7447e-22	-0.0653787	0.999718	-0.021086	0.979722	0.469704	0.241689	10.1408	9.36944	8.89973	10.0755	10.1198	9.71966
6892	0.708321	5.8891e-05	0.505441	8.15243e-07	0.107198	0.999718	-0.0836275	0.897979	0.20288	0.784046	10.3001	11.0084	10.8056	10.4073	10.2165	10.4735
11046	-0.563349	5.8891e-05	-0.668236	1.48585e-14	0.00074083	0.999718	-0.0452728	0.934366	0.104887	0.888	9.17014	8.60679	8.5019	9.17088	9.12486	8.92883
1134	-0.811107	5.8891e-05	-0.870339	1.35953e-12	-0.0449892	0.999718	-0.18474	0.799271	0.059232	0.967494	6.46895	5.65784	5.59861	6.42396	6.28421	6.09994
79156	0.816921	5.91847e-05	0.984134	7.25675e-15	0.183252	0.999718	0.236402	0.799271	-0.167213	0.87383	7.50214	8.31906	8.48627	7.68539	7.73854	7.9432
9823	0.596477	5.91847e-05	0.651341	6.46301e-13	-0.0188783	0.999718	0.106602	0.826156	-0.0548641	0.956055	7.57544	8.17192	8.22678	7.55656	7.68204	7.83219
100240735	0.475452	5.94667e-05	0.299746	1.24059e-05	0.0207452	0.999718	-0.0337336	0.946953	0.175706	0.659404	5.8963	6.37175	6.19604	5.91704	5.86256	6.00125
55454	0.491635	5.94667e-05	0.586699	1.17066e-14	-0.00648586	0.999718	0.000149004	0.999864	-0.0950637	0.881876	6.82628	7.31791	7.41298	6.81979	6.82643	7.02338
9242	0.511876	5.94667e-05	0.596556	3.51132e-14	0.081091	0.999718	0.0633055	0.893415	-0.0846799	0.908865	5.82777	6.33965	6.42433	5.90886	5.89107	6.06385
7264	0.715569	5.94667e-05	0.722608	1.64531e-11	0.14545	0.999718	0.101855	0.870299	-0.00703931	0.998143	7.21911	7.93468	7.94171	7.36456	7.32096	7.52612
11025	1.36824	5.99207e-05	2.02852	1.14866e-19	0.236819	0.999718	0.290707	0.803252	-0.660279	0.467308	6.64791	8.01615	8.67643	6.88472	6.93861	7.45045
56937	0.730815	6.02359e-05	0.900932	2.52091e-15	0.124329	0.999718	0.181876	0.799271	-0.170117	0.844525	7.80694	8.53775	8.70787	7.93127	7.98881	8.19131
2764	-0.465479	6.02525e-05	-0.501332	1.24661e-12	0.0191453	0.999718	-0.0572029	0.894179	0.035853	0.964039	11.2166	10.7511	10.7153	11.2357	11.1594	11.0279
801	-0.474223	6.02794e-05	-0.557658	2.40115e-14	0.0127767	0.999718	-0.0894667	0.819642	0.0834357	0.899062	12.0504	11.5762	11.4927	12.0632	11.9609	11.8327
64092	1.09763	6.04939e-05	1.1645	2.36469e-12	-0.0130494	0.999718	0.0733145	0.949539	-0.0668682	0.975031	7.26782	8.36544	8.43231	7.25477	7.34113	7.69103
54884	-0.897032	6.07234e-05	-1.2394	6.72461e-18	-0.293413	0.999718	-0.319131	0.799271	0.342368	0.641091	9.80365	8.90662	8.56425	9.51024	9.48452	9.23866
3552	1.00908	6.1274e-05	1.45314	6.80205e-19	-0.0181729	0.999718	-0.0272909	0.979722	-0.444055	0.534398	5.65659	6.66567	7.10973	5.63841	5.6293	6.12339
378	0.677559	6.1274e-05	0.794803	2.85407e-14	0.18506	0.999718	0.0808581	0.897837	-0.117244	0.900966	9.16269	9.84025	9.95749	9.34775	9.24355	9.48729
5122	1.36344	6.1274e-05	1.5865	4.12681e-14	0.229465	0.999718	0.0491596	0.973619	-0.223059	0.912187	5.88499	7.24843	7.47149	6.11445	5.93414	6.47371
127262	-0.737021	6.1274e-05	-0.847235	7.2455e-14	0.00337092	0.999718	0.0217478	0.978156	0.110215	0.919927	11.5552	10.8181	10.7079	11.5585	11.5769	11.2757
79139	0.37211	6.14109e-05	0.255127	2.21215e-06	0.0258915	0.999718	-0.0235991	0.951401	0.116983	0.75322	9.43638	9.80849	9.69151	9.46227	9.41278	9.52692
286530	0.999987	6.1751e-05	1.03411	7.01722e-12	0.0695327	0.999718	-0.0431863	0.967854	-0.0341207	0.989877	6.7791	7.77909	7.81321	6.84863	6.73591	7.13093
134548	-1.15163	6.22885e-05	-1.55001	3.07075e-17	-0.238323	0.999718	-0.208383	0.825341	0.398382	0.702253	9.43354	8.28191	7.88353	9.19522	9.22516	8.81064
30008	0.631033	6.23986e-05	0.586894	3.94674e-10	-0.0541048	0.999718	0.0956215	0.864331	0.0441388	0.969577	7.80017	8.4312	8.38706	7.74607	7.89579	8.03097
344148	-0.600545	6.25984e-05	-0.608288	1.67681e-11	-0.206342	0.999718	-0.0703246	0.899572	0.0077433	0.997653	6.45361	5.85306	5.84532	6.24727	6.38328	6.18806
23258	0.543767	6.26285e-05	0.645986	1.68241e-14	0.0218098	0.999718	0.0954474	0.831579	-0.102219	0.88799	7.83986	8.38363	8.48585	7.86167	7.93531	8.09437
283987	0.568623	6.28711e-05	0.356092	1.52097e-05	0.14459	0.999718	0.0312499	0.958599	0.212531	0.654649	7.21185	7.78047	7.56794	7.35644	7.2431	7.37939
26996	-0.762132	6.35103e-05	-1.13187	1.27313e-19	-0.230414	0.999718	-0.0583113	0.938424	0.369741	0.465296	10.1463	9.38415	9.01441	9.91587	10.088	9.71984
8706	0.522678	6.3876e-05	0.590259	1.83593e-13	0.00610961	0.999718	0.096177	0.823324	-0.0675808	0.934275	6.07975	6.60243	6.67001	6.08586	6.17593	6.31476
155038	0.612056	6.46878e-05	0.67638	4.90873e-13	0.00899067	0.999718	0.0902108	0.866364	-0.0643246	0.953089	7.66118	8.27323	8.33756	7.67017	7.75139	7.92457
1906	-1.03094	6.49811e-05	-0.872911	9.16703e-09	-0.171594	0.999718	-0.075735	0.942299	-0.158027	0.918338	8.6678	7.63686	7.79489	8.49621	8.59206	8.30475
10959	0.414344	6.50055e-05	0.424337	1.18096e-11	0.0346485	0.999718	0.0255481	0.953383	-0.00999273	0.993543	10.158	10.5723	10.5823	10.1927	10.1836	10.3185
286319	-0.457925	6.5042e-05	-0.410281	1.52648e-09	-0.103608	0.999718	-0.0246684	0.960672	-0.0476437	0.953089	7.09738	6.63946	6.6871	6.99377	7.07271	6.92856
145781	-0.711392	6.51868e-05	-0.892593	1.36037e-15	-0.127454	0.999718	-0.140887	0.813494	0.181201	0.819287	7.25565	6.54426	6.36306	7.1282	7.11476	6.88851
11252	-0.466542	6.51868e-05	-0.352658	2.27951e-07	0.0282676	0.999718	-0.0579946	0.893491	-0.113884	0.827488	11.7182	11.2517	11.3656	11.7465	11.6603	11.5739
25994	-0.516765	6.51868e-05	-0.57331	4.25901e-13	-0.00315663	0.999718	-0.0963816	0.820118	0.0565448	0.949292	13.0756	12.5589	12.5023	13.0725	12.9793	12.8463
55825	-0.566918	6.51991e-05	-0.769277	2.31646e-17	0.0103295	0.999718	-0.0383082	0.949533	0.20236	0.683183	8.60906	8.04214	7.83978	8.61939	8.57075	8.34197
27128	0.790668	6.53075e-05	0.952226	1.0159e-14	-0.026772	0.999718	0.0131401	0.989421	-0.161558	0.87383	7.64707	8.43773	8.59929	7.62029	7.66021	7.96861
9595	0.969607	6.63963e-05	1.03396	2.43283e-12	0.0561728	0.999718	0.0628227	0.951401	-0.0643571	0.971535	7.24343	8.21304	8.27739	7.2996	7.30625	7.62827
3490	1.00731	6.67542e-05	1.16926	5.94635e-14	-0.0161395	0.999718	0.0310543	0.978156	-0.161954	0.914709	9.78459	10.7919	10.9538	9.76845	9.81564	10.1891
644	0.843502	6.78372e-05	0.834414	5.05246e-11	0.0574665	0.999718	0.164176	0.815835	0.0090879	0.998016	7.12485	7.96835	7.95926	7.18232	7.28903	7.47992
257240	-0.486101	6.80883e-05	-0.491177	2.23915e-11	-0.155834	0.999718	-0.154159	0.799271	0.005076	0.998016	6.33175	5.84565	5.84057	6.17591	6.17759	6.08513
11264	-0.558191	6.84818e-05	-0.582077	6.43228e-12	-0.137769	0.999718	-0.131516	0.799271	0.0238854	0.984764	7.09119	6.533	6.50912	6.95343	6.95968	6.82467
23242	-0.817773	6.84818e-05	-0.819542	3.11397e-11	-0.0104097	0.999718	-0.184091	0.799271	0.00176904	0.99965	9.66873	8.85096	8.84919	9.65832	9.48464	9.31956
7504	-0.682816	6.85604e-05	-1.02665	8.11025e-20	-0.0404811	0.999718	-0.127356	0.820263	0.343838	0.445721	9.33483	8.65201	8.30817	9.29435	9.20747	8.94791
23408	-0.385506	6.89009e-05	-0.46166	1.51369e-14	0.0285685	0.999718	0.0530027	0.875582	0.0761538	0.880889	7.22232	6.83681	6.76066	7.25089	7.27532	7.08921
116159	0.49808	6.8934e-05	0.452557	1.07855e-09	-0.05494	0.999718	0.0440201	0.928111	0.0455225	0.956646	6.96464	7.46272	7.4172	6.9097	7.00866	7.13097
6649	0.464453	6.89746e-05	0.570292	4.66872e-15	0.117033	0.999718	0.072985	0.857483	-0.105839	0.855029	5.74816	6.21262	6.31845	5.8652	5.82115	5.98271
84895	-0.585853	6.91073e-05	-0.745567	8.07602e-16	-0.0291772	0.999718	-0.17544	0.799271	0.159714	0.801838	7.80034	7.21449	7.05477	7.77116	7.6249	7.48569
57630	-0.622337	6.91073e-05	-0.537469	5.63676e-09	-0.131436	0.999718	-0.123751	0.813494	-0.0848676	0.929391	8.74218	8.11985	8.20471	8.61075	8.61843	8.48876
11262	0.922733	7.05937e-05	0.979586	3.36886e-12	0.00877153	0.999718	-0.025303	0.979722	-0.0568533	0.975031	6.59975	7.52248	7.57934	6.60852	6.57445	6.92855
114818	0.449488	7.12811e-05	0.645481	1.32277e-18	0.0246145	0.999718	0.0458425	0.917949	-0.195993	0.550278	6.26157	6.71106	6.90705	6.28618	6.30741	6.49396
133383	-0.783552	7.1336e-05	-1.04106	9.59628e-17	0.202888	0.999718	0.201914	0.799271	0.257509	0.73467	8.77009	7.98654	7.72903	8.97298	8.972	8.52391
283989	-0.478941	7.1336e-05	-0.39715	2.04187e-08	-0.061771	0.999718	-0.0532799	0.908817	-0.081791	0.905805	7.68609	7.20715	7.28894	7.62432	7.63281	7.51629
66008	-0.518398	7.18015e-05	-0.682088	1.64858e-16	0.000804765	0.999718	-0.034011	0.951013	0.16369	0.757219	9.8583	9.3399	9.17621	9.85911	9.82429	9.61935
56261	0.464528	7.18015e-05	0.559673	1.29285e-14	0.0933266	0.999718	-0.00907893	0.986887	-0.0951453	0.87383	8.03975	8.50428	8.59943	8.13308	8.03067	8.23923
6295	-0.412641	7.19379e-05	-0.458043	5.41371e-13	-0.0962061	0.999718	-0.0561428	0.878669	0.0454023	0.949292	5.89026	5.47762	5.43222	5.79406	5.83412	5.70023
64981	-0.529762	7.25234e-05	-0.681562	5.33452e-16	-0.023333	0.999718	-0.0397014	0.940597	0.151799	0.788272	9.62131	9.09155	8.93975	9.59798	9.58161	9.3763
1050	-0.576636	7.25234e-05	-0.674839	5.18138e-14	-0.0322657	0.999718	-0.0716207	0.894179	0.098202	0.905843	9.90044	9.3238	9.2256	9.86818	9.82882	9.64241
64108	0.643107	7.25234e-05	0.682118	3.76154e-12	0.143144	0.999718	0.186556	0.799271	-0.0390108	0.975954	7.12817	7.77128	7.81029	7.27131	7.31473	7.44839
3106	0.824041	7.31143e-05	0.722887	3.82733e-09	0.488709	0.195664	0.0981086	0.897979	0.101154	0.941587	12.1566	12.9806	12.8795	12.6453	12.2547	12.5197
2983	0.434517	7.31143e-05	0.472093	1.43724e-12	-0.02771	0.999718	0.0602047	0.874981	-0.0375763	0.961132	5.82662	6.26113	6.29871	5.79891	5.88682	6.00482
10633	-0.539498	7.33086e-05	-0.485583	1.68168e-09	-0.247955	0.669832	-0.221485	0.772716	-0.053915	0.953851	6.90321	6.36371	6.41763	6.65525	6.68172	6.61817
84437	0.373484	7.356e-05	0.311513	1.82556e-08	0.106611	0.999718	0.075712	0.811657	0.0619707	0.911714	7.74142	8.1149	8.05293	7.84803	7.81713	7.89494
10561	0.940463	7.43081e-05	0.904394	1.77995e-10	-0.188701	0.999718	-0.0639201	0.949533	0.0360688	0.987718	7.44785	8.38831	8.35224	7.25915	7.38393	7.71279
89932	0.821078	7.46827e-05	1.08219	1.71152e-16	0.133484	0.999718	0.0161086	0.986887	-0.26111	0.753736	6.7342	7.55528	7.81639	6.86769	6.75031	7.12029
56977	-0.695157	7.47469e-05	-0.764662	8.98583e-13	-0.306562	0.733574	-0.0706533	0.918663	0.0695045	0.953851	8.05919	7.36404	7.29453	7.75263	7.98854	7.72776
51517	-0.502009	7.47726e-05	-0.538771	2.51821e-12	-0.0286873	0.999718	0.0234673	0.9658	0.0367627	0.968076	8.36395	7.86194	7.82518	8.33526	8.38741	8.18315
7133	0.764334	7.52268e-05	0.840488	9.28262e-13	0.192576	0.999718	0.167052	0.801203	-0.0761543	0.954114	7.43063	8.19496	8.27112	7.62321	7.59768	7.80431
445	1.18661	7.53524e-05	1.42518	1.7164e-14	0.145312	0.999718	0.0970632	0.934366	-0.238571	0.877481	10.2512	11.4378	11.6764	10.3965	10.3483	10.7872
3301	0.512649	7.53524e-05	0.599037	6.19046e-14	0.0617302	0.999718	0.0810793	0.85739	-0.0863876	0.908478	11.1017	11.6144	11.7008	11.1635	11.1828	11.3418
6503	1.02671	7.58714e-05	1.2073	4.74122e-14	0.19555	0.999718	0.15935	0.861851	-0.180585	0.900966	6.97822	8.00493	8.18552	7.17377	7.13757	7.47101
80775	-0.44313	7.58887e-05	-0.572123	5.19978e-16	0.0530547	0.999718	0.0153142	0.97484	0.128993	0.784046	8.10551	7.66238	7.53339	8.15857	8.12083	7.92765
2191	0.837267	7.61098e-05	1.11755	9.48367e-17	0.0328885	0.999718	0.053118	0.9521	-0.280283	0.727832	5.6819	6.51916	6.79945	5.71479	5.73502	6.07695
7903	0.549289	7.61098e-05	0.513224	5.17611e-10	-0.011053	0.999718	0.0460687	0.934366	0.0360658	0.972544	5.89655	6.44584	6.40978	5.8855	5.94262	6.09066
51465	0.590026	7.67724e-05	0.476304	5.10435e-08	-0.0279757	0.999718	0.0117095	0.986742	0.113721	0.883946	9.88481	10.4748	10.3611	9.85684	9.89652	10.056
219771	-0.576192	7.70402e-05	-0.379766	7.02543e-06	-0.112449	0.999718	-0.0462572	0.93471	-0.196427	0.720897	10.028	9.45176	9.64819	9.91551	9.9817	9.85271
157285	-0.84777	7.75063e-05	-1.06265	2.4293e-15	-0.181087	0.999718	-0.211107	0.799271	0.214884	0.820754	8.63408	7.78631	7.57142	8.45299	8.42297	8.17753
28990	-0.423706	7.79593e-05	-0.617526	8.06829e-19	-0.00660317	0.999718	-0.079116	0.822952	0.19382	0.524391	8.01683	7.59312	7.3993	8.01022	7.93771	7.78517
79415	0.519447	7.89506e-05	0.520711	4.36938e-11	0.0904027	0.999718	-0.0299461	0.956867	-0.00126448	0.99965	7.97805	8.4975	8.49876	8.06845	7.9481	8.16153
10409	1.08343	7.89848e-05	1.16757	2.45409e-12	0.0607386	0.999718	0.102439	0.923509	-0.0841406	0.964452	9.11374	10.1972	10.2813	9.17448	9.21618	9.5582
50	-0.607278	7.92468e-05	-0.66067	1.67862e-12	-0.131357	0.999718	-0.127529	0.803437	0.0533917	0.960829	7.79257	7.18529	7.1319	7.66121	7.66504	7.50278
1101	-1.217	7.97693e-05	-1.48777	8.91748e-15	-0.222389	0.999718	-0.394617	0.799271	0.270773	0.861296	8.11045	6.89345	6.62267	7.88806	7.71583	7.43993
912	0.63521	7.97693e-05	0.49453	1.4577e-07	0.0352197	0.999718	-0.00495884	0.995237	0.14068	0.862213	7.46076	8.09597	7.95529	7.49598	7.4558	7.6434
3998	0.535749	8.05759e-05	0.420507	1.18994e-07	-0.0283259	0.999718	-0.0975713	0.826156	0.115242	0.868834	6.74475	7.2805	7.16526	6.71643	6.64718	6.85875
50807	0.578864	8.2131e-05	0.751459	4.9647e-16	-0.00234951	0.999718	0.00884237	0.990921	-0.172595	0.779967	8.50755	9.08642	9.25901	8.5052	8.5164	8.7611
57549	-0.990636	8.21515e-05	-1.28994	4.25463e-16	-0.0890002	0.999718	-0.216873	0.801319	0.299308	0.777852	7.9885	6.99786	6.69855	7.8995	7.77162	7.46963
3112	1.23762	8.21515e-05	1.17073	3.94176e-10	-0.111795	0.999718	-0.0222185	0.988688	0.0668868	0.979175	6.83124	8.06886	8.00197	6.71944	6.80902	7.21611
79137	-0.586504	8.25886e-05	-0.650885	7.92816e-13	0.0157061	0.999718	-0.070591	0.897979	0.0643808	0.950411	8.22134	7.63483	7.57045	8.23704	8.15075	7.97728
11227	0.710297	8.26182e-05	0.785252	9.43237e-13	0.282376	0.937483	0.00485721	0.995417	-0.0749543	0.953089	6.3701	7.08039	7.15535	6.65247	6.37495	6.68195
11167	0.745797	8.43107e-05	1.0892	9.2449e-19	-0.0535513	0.999718	0.0975892	0.887626	-0.343403	0.524391	7.73019	8.47599	8.81939	7.67664	7.82778	8.11443
10062	-0.743464	8.43107e-05	-0.592148	8.61177e-08	-0.0966549	0.999718	0.113292	0.864331	-0.151316	0.876496	10.2453	9.50187	9.65318	10.1487	10.3586	10.0566
3549	-0.588856	8.43107e-05	-0.495349	1.80604e-08	0.0415014	0.999718	-0.0345402	0.95675	-0.0935069	0.917516	6.56565	5.97679	6.0703	6.60715	6.53111	6.38312
9238	-0.493481	8.45343e-05	-0.485987	9.92157e-11	-0.0887204	0.999718	-0.0471241	0.92323	-0.00749438	0.997533	8.15803	7.66455	7.67205	8.06931	8.11091	7.95965
8535	0.629783	8.46983e-05	0.719034	2.44495e-13	0.0595936	0.999718	-0.00551949	0.995237	-0.0892515	0.927572	6.7926	7.42238	7.51163	6.85219	6.78708	7.0438
64969	-0.378712	8.46983e-05	-0.406584	3.38699e-12	-0.056309	0.999718	-0.0465252	0.896806	0.0278714	0.968226	9.12377	8.74506	8.71718	9.06746	9.07724	8.9599
115908	1.261	8.47799e-05	1.47585	8.04018e-14	-0.0494058	0.999718	0.129725	0.918631	-0.214845	0.907454	7.29355	8.55456	8.7694	7.24415	7.42328	7.83058
9424	0.56685	8.48706e-05	0.604071	4.61472e-12	0.0751374	0.999718	-0.0266305	0.9658	-0.0372211	0.972635	8.39205	8.9589	8.99612	8.46719	8.36542	8.6013
6809	-0.645499	8.58568e-05	-0.695639	3.00417e-12	-0.0432285	0.999718	-0.0842893	0.887626	0.0501399	0.964902	10.154	9.50848	9.45834	10.1108	10.0697	9.88007
9260	0.797213	8.60426e-05	1.19127	2.68109e-19	0.0534114	0.999718	0.079318	0.918663	-0.394056	0.465296	6.65775	7.45496	7.84902	6.71116	6.73707	7.08422
2108	-0.485145	8.60426e-05	-0.670864	2.11855e-17	-0.0245981	0.999718	-0.0142039	0.978594	0.185719	0.651626	12.0217	11.5365	11.3508	11.9971	12.0075	11.7909
5783	0.426195	8.66688e-05	0.405704	3.55954e-10	0.0200733	0.999718	-0.00736422	0.989324	0.0204913	0.981557	5.79483	6.22102	6.20053	5.8149	5.78746	5.93697
58191	0.723461	8.77598e-05	0.903298	4.25112e-15	0.0493241	0.999718	0.0228992	0.977815	-0.179837	0.827488	10.192	10.9155	11.0953	10.2413	10.2149	10.5103
51367	-0.622828	8.79093e-05	-0.541621	7.17831e-09	0.00391687	0.999718	0.0497177	0.935686	-0.0812063	0.936187	7.96038	7.33755	7.41875	7.96429	8.01009	7.78606
8529	-1.08817	8.79093e-05	-1.05737	1.77995e-10	-0.0635893	0.999718	-0.252376	0.799271	-0.0307935	0.992433	6.8242	5.73604	5.76683	6.76062	6.57183	6.35922
27163	-1.02202	8.82259e-05	-1.0109	9.36308e-11	-0.105008	0.999718	-0.0996877	0.919513	-0.0111201	0.998016	8.4423	7.42028	7.4314	8.33729	8.34261	8.0412
10404	0.693634	8.82343e-05	0.463203	6.36588e-06	0.05016	0.999718	0.149925	0.803437	0.230431	0.736063	8.52119	9.21482	8.98439	8.57135	8.67112	8.75382
2065	-0.77418	8.8592e-05	-0.952332	9.04401e-15	-0.0525121	0.999718	-0.0996421	0.890893	0.178152	0.856306	10.1867	9.4125	9.23435	10.1342	10.087	9.82418
137682	-0.405607	8.8592e-05	-0.372835	1.2409e-09	-0.0350183	0.999718	-0.0192693	0.9658	-0.0327723	0.962772	8.01008	7.60448	7.63725	7.97506	7.99081	7.86719
1468	-0.700998	8.89008e-05	-0.759757	2.61511e-12	-0.0223088	0.999718	0.0680578	0.920762	0.058759	0.961453	9.06143	8.36044	8.30168	9.03913	9.12949	8.82169
7102	-1.03921	8.96295e-05	-1.57743	1.25135e-19	0.0370511	0.999718	-0.102761	0.918663	0.538226	0.437803	10.93	9.89084	9.35262	10.9671	10.8273	10.3831
353514	1.57975	8.96295e-05	2.09842	2.05389e-16	0.358688	0.999718	0.345875	0.803252	-0.518674	0.745746	6.65176	8.23151	8.75018	7.01045	6.99764	7.52368
28231	0.552173	8.96295e-05	0.619074	6.39066e-13	0.123194	0.999718	0.0339293	0.956152	-0.0669006	0.944719	6.63233	7.1845	7.2514	6.75552	6.66626	6.87331
24146	-0.911746	8.98025e-05	-1.50161	9.57506e-22	-0.239575	0.999718	-0.174118	0.820118	0.589859	0.206747	10.3019	9.3902	8.80034	10.0624	10.1278	9.71805
3125	1.64289	9.12898e-05	1.4014	1.3902e-08	0.00324366	0.999718	0.0915357	0.958668	0.241489	0.92499	8.24251	9.88539	9.64391	8.24575	8.33404	8.77354
9588	-0.860772	9.25862e-05	-0.954682	1.11233e-12	0.0479784	0.999718	-0.0804841	0.9249	0.0939107	0.952581	13.0956	12.2348	12.1409	13.1436	13.0151	12.7493
2166	-0.697311	9.28953e-05	-0.805785	1.8451e-13	0.0570392	0.999718	-0.0887943	0.893031	0.108474	0.918338	7.9275	7.23019	7.12171	7.98454	7.8387	7.63208
388524	-0.646827	9.29849e-05	-0.823516	1.96472e-15	-0.318015	0.619913	-0.178764	0.799271	0.176689	0.806457	7.50825	6.86143	6.68474	7.19024	7.32949	7.12317
290	-2.0381	9.29849e-05	-3.18527	2.60275e-20	-0.593685	0.999718	-0.358666	0.838166	1.14718	0.332456	10.9939	8.95585	7.80867	10.4003	10.6353	9.74054
7450	0.793834	9.29849e-05	0.966358	1.68666e-14	-0.00353599	0.999718	0.0739984	0.924945	-0.172524	0.868834	10.4215	11.2153	11.3878	10.4179	10.4955	10.7719
23180	1.07818	9.29849e-05	1.16351	3.49487e-12	0.00472329	0.999718	0.139783	0.889954	-0.0853306	0.964039	9.5184	10.5966	10.6819	9.52313	9.65819	9.96594
3113	1.57401	9.32612e-05	1.29475	4.21541e-08	-0.0222068	0.999718	-0.00107788	0.999864	0.279255	0.900966	10.8151	12.3891	12.1098	10.7928	10.814	11.2753
653361	0.934254	9.32612e-05	0.839177	2.92624e-09	-0.00782064	0.999718	-0.00304505	0.997647	0.0950773	0.953851	6.21725	7.15151	7.05643	6.20943	6.21421	6.51101
50808	-0.605513	9.36879e-05	-0.914448	2.00226e-19	-0.0765052	0.999718	-0.118434	0.818956	0.308935	0.450651	11.6117	11.0062	10.6972	11.5352	11.4932	11.2594
771	-0.968889	9.44177e-05	-1.35155	1.81863e-17	0.018998	0.999718	-0.182082	0.824771	0.382661	0.63858	9.89565	8.92676	8.5441	9.91465	9.71357	9.38825
27315	-0.446844	9.5173e-05	-0.521257	1.30835e-13	0.0174418	0.999718	0.0100451	0.982608	0.0744131	0.914002	8.85022	8.40337	8.32896	8.86766	8.86026	8.67981
148534	-0.876515	9.5321e-05	-1.22908	1.40297e-17	-0.142069	0.999718	-0.173664	0.815835	0.352563	0.623454	8.34669	7.47018	7.11761	8.20462	8.17303	7.85888
5631	0.49502	9.63239e-05	0.544662	1.7327e-12	0.0224448	0.999718	0.0400441	0.93471	-0.0496429	0.954568	8.1296	8.62462	8.67426	8.15205	8.16965	8.3328
7184	0.620256	9.65357e-05	0.790771	2.059e-15	0.0279151	0.999718	0.0590754	0.923835	-0.170515	0.805599	12.2946	12.9149	13.0854	12.3225	12.3537	12.5838
63951	-0.470643	9.68747e-05	-0.529879	6.56334e-13	-0.122104	0.999718	-0.0202642	0.968877	0.0592367	0.94097	6.13457	5.66392	5.60469	6.01246	6.1143	5.92896
4321	2.25134	9.72515e-05	2.89393	1.39785e-15	0.193465	0.999718	0.320385	0.873832	-0.642585	0.795737	7.17461	9.42595	10.0685	7.36807	7.49499	8.28175
3703	0.450718	9.82372e-05	0.492092	2.49968e-12	-0.0252893	0.999718	0.00646036	0.991812	-0.0413744	0.956941	9.85135	10.3021	10.3434	9.82606	9.85781	10.018
9846	-0.478737	9.83426e-05	-0.454684	5.07919e-10	-0.120803	0.999718	-0.0984493	0.811657	-0.0240533	0.980761	7.82522	7.34648	7.37053	7.70441	7.72677	7.61418
60509	-0.355291	9.83491e-05	-0.433533	1.78485e-14	-0.0887042	0.999718	-0.021575	0.95675	0.078242	0.868834	6.75933	6.40404	6.3258	6.67063	6.73776	6.5927
3587	0.744414	9.83491e-05	0.701441	6.67594e-10	0.0430367	0.999718	0.0277147	0.973491	0.0429734	0.979175	7.08437	7.82878	7.78581	7.1274	7.11208	7.3458
10350	-0.64815	9.83491e-05	-0.626896	2.71155e-10	-0.154349	0.999718	-0.157086	0.799271	-0.0212544	0.990677	7.20953	6.56138	6.58263	7.05518	7.05244	6.91365
132720	0.524731	9.88179e-05	0.424627	7.37095e-08	0.0592425	0.999718	-0.0189583	0.974304	0.100104	0.889138	6.96542	7.49015	7.39004	7.02466	6.94646	7.12034
301	1.33983	9.90881e-05	1.98368	7.74855e-19	0.0801702	0.999718	0.194867	0.871297	-0.643844	0.503775	9.3982	10.738	11.3819	9.47837	9.59307	10.1295
55573	0.474885	0.000100611	0.575255	2.68093e-14	-0.0697576	0.999718	-0.0772436	0.855385	-0.10037	0.87383	9.52143	9.99632	10.0967	9.45167	9.44419	9.678
163183	0.695355	0.000101029	0.617116	5.04158e-09	0.464948	0.117747	0.182606	0.799271	0.0782392	0.949292	6.30111	6.99646	6.91822	6.76605	6.48371	6.65205
8209	-0.478657	0.000101029	-0.633955	3.5252e-16	0.000451579	0.999718	0.0299153	0.954454	0.155298	0.752976	8.43598	7.95733	7.80203	8.43643	8.4659	8.23534
55937	-0.55323	0.000101294	-0.552316	9.19795e-11	-0.113337	0.999718	-0.0698459	0.895533	-0.000913811	0.999651	6.99297	6.43974	6.44065	6.87963	6.92312	6.76041
472	0.792719	0.000101652	0.662307	3.13059e-08	0.00341077	0.999718	-0.0437764	0.960692	0.130412	0.914902	8.4231	9.21582	9.08541	8.42651	8.37933	8.6451
8227	0.410618	0.000102219	0.324088	1.52943e-07	0.0735701	0.999718	-0.0965038	0.799271	0.0865297	0.87383	10.0254	10.436	10.3495	10.099	9.92891	10.12
201294	0.432838	0.000102725	0.440798	4.49526e-11	-0.0805302	0.999718	-0.0445814	0.918663	-0.00795945	0.997082	5.9523	6.38514	6.3931	5.87177	5.90772	6.07708
23328	0.464517	0.000102827	0.430875	1.25363e-09	0.0554441	0.999718	0.0717327	0.864331	0.0336421	0.969376	7.74525	8.20977	8.17613	7.8007	7.81699	7.92953
51151	-0.895082	0.000103261	-0.973747	3.30209e-12	-0.19374	0.999718	-0.140051	0.864331	0.0786644	0.961132	6.49841	5.60333	5.52466	6.30467	6.35836	6.08788
4705	-0.506134	0.000104024	-0.583696	2.79378e-13	-0.0787404	0.999718	0.0264907	0.963485	0.0775622	0.920784	9.49635	8.99022	8.91265	9.41761	9.52284	9.2958
7318	0.55867	0.000104302	0.377565	6.18775e-06	0.0606073	0.999718	0.0621019	0.909407	0.181105	0.754761	9.34122	9.89989	9.71878	9.40183	9.40332	9.51259
4199	1.15851	0.000104302	1.41853	1.80523e-14	-0.0563581	0.999718	0.0285556	0.981626	-0.260018	0.864318	7.07986	8.23837	8.49839	7.0235	7.10841	7.55845
152273	0.587042	0.000104827	0.466783	1.31118e-07	-0.0286741	0.999718	0.0846912	0.871715	0.120259	0.877526	7.05501	7.64205	7.52179	7.02633	7.1397	7.24841
51650	-0.459159	0.000105145	-0.407071	5.64076e-09	-0.0519929	0.999718	0.0682084	0.869694	-0.0520887	0.949292	10.5518	10.0927	10.1447	10.4998	10.62	10.4238
26051	0.993286	0.000105218	1.00836	5.3903e-11	0.035445	0.999718	0.00509656	0.996617	-0.0150697	0.997533	7.3102	8.30348	8.31855	7.34564	7.31529	7.66579
91523	1.03046	0.000105218	1.03123	9.24242e-11	-0.0715435	0.999718	-0.0252261	0.981816	-0.000775647	0.999896	7.86175	8.89221	8.89299	7.79021	7.83653	8.19955
221184	-0.444053	0.000105805	-0.337312	4.36124e-07	-0.0681588	0.999718	-0.138715	0.799271	-0.106741	0.844525	6.44056	5.9965	6.10324	6.3724	6.30184	6.25955
163050	-0.403566	0.000105805	-0.49748	1.39684e-14	-0.015972	0.999718	-0.0112573	0.979722	0.0939144	0.856306	8.46426	8.06069	7.96678	8.44829	8.453	8.29079
54739	0.942759	0.000105805	0.9508	7.01389e-11	0.0442976	0.999718	0.0472761	0.964991	-0.00804151	0.998143	8.6076	9.55036	9.5584	8.6519	8.65487	8.95957
337876	0.370728	0.000106024	0.485575	7.38721e-16	0.0136079	0.999718	0.044606	0.899824	-0.114847	0.773747	5.78459	6.15532	6.27016	5.7982	5.82919	5.96398
55094	-0.449727	0.000106024	-0.48583	4.77749e-12	-0.00917017	0.999718	-0.0515469	0.908398	0.0361021	0.964039	7.34471	6.89498	6.85888	7.33554	7.29316	7.15915
55213	0.271006	0.000106024	0.252978	1.09291e-09	0.0246493	0.999718	0.0819889	0.799271	0.0180284	0.972635	6.19511	6.46611	6.44808	6.21975	6.27709	6.31584
11094	-0.485901	0.000106024	-0.5013	2.97127e-11	0.00306334	0.999718	-0.105821	0.803437	0.0153994	0.991575	7.89001	7.40411	7.38871	7.89308	7.78419	7.68098
7706	-0.45598	0.000107124	-0.352225	2.9231e-07	-0.0800609	0.999718	-0.112085	0.799271	-0.103755	0.860034	8.92136	8.46538	8.56914	8.8413	8.80928	8.7428
57198	0.562538	0.000107124	0.473966	2.72997e-08	0.0130641	0.999718	-0.0292544	0.964373	0.0885717	0.918338	6.84263	7.40517	7.31659	6.85569	6.81337	7.00354
3632	-0.437278	0.000108068	-0.413832	7.11068e-10	-0.010345	0.999718	-0.0904981	0.811657	-0.0234457	0.979175	8.67411	8.23683	8.26027	8.66376	8.58361	8.49654
9912	-0.975054	0.000108089	-1.21606	8.70544e-15	-0.0430497	0.999718	0.0326953	0.976681	0.241002	0.834683	10.531	9.55591	9.3149	10.4879	10.5637	10.1278
9627	0.750803	0.000108951	0.976925	1.12147e-15	0.0267431	0.999718	0.105669	0.876786	-0.226121	0.781787	6.74935	7.50015	7.72627	6.77609	6.85502	7.11596
93058	0.402931	0.000109272	0.384099	5.6887e-10	0.0207023	0.999718	-0.0231956	0.957368	0.018832	0.982545	6.9977	7.40063	7.3818	7.0184	6.9745	7.12687
1846	0.320681	0.000109399	0.303094	7.62765e-10	0.024605	0.999718	0.0478387	0.868666	0.0175867	0.979175	5.42572	5.7464	5.72881	5.45033	5.47356	5.55195
81706	-0.859078	0.000110438	-1.18935	4.69845e-17	-0.160232	0.999718	-0.0657096	0.940697	0.33027	0.659404	8.77769	7.91861	7.58834	8.61746	8.71198	8.3371
5880	1.12064	0.000110523	1.25793	1.09911e-12	-0.0113626	0.999718	-0.025463	0.982608	-0.137284	0.944719	9.29669	10.4173	10.5546	9.28533	9.27123	9.71442
10800	0.707114	0.000111166	0.621433	8.30671e-09	0.0102386	0.999718	0.0404781	0.957884	0.0856807	0.944767	6.74445	7.45156	7.36588	6.75469	6.78493	6.98003
994	0.769307	0.000111172	0.882929	4.23511e-13	0.1681	0.999718	-0.0420367	0.961055	-0.113622	0.925714	8.43955	9.20885	9.32248	8.60765	8.39751	8.74977
55070	-0.298671	0.000112841	-0.287626	4.30776e-10	0.032816	0.999718	0.0449653	0.867673	-0.0110448	0.988947	7.27032	6.97165	6.9827	7.30314	7.31529	7.19055
3678	0.719551	0.000112956	1.27841	1.88175e-23	0.126127	0.999718	0.137603	0.822952	-0.558855	0.0875823	7.02785	7.7474	8.30625	7.15398	7.16545	7.5065
5729	-0.875825	0.00011315	-1.24268	1.35238e-17	-0.000338359	0.999718	0.116866	0.887626	0.36685	0.6078	8.31587	7.44005	7.0732	8.31553	8.43274	7.946
11160	-0.474008	0.000113646	-0.499394	1.55949e-11	-0.0739454	0.999718	0.0305884	0.952336	0.0253858	0.979175	8.97073	8.49672	8.47134	8.89679	9.00132	8.79865
8647	-0.970579	0.000114374	-1.05805	3.98321e-12	-0.245948	0.999718	-0.0720411	0.946533	0.0874685	0.960829	6.78439	5.81381	5.72634	6.53844	6.71235	6.36089
404217	0.728303	0.000114698	0.856326	1.5878e-13	0.358751	0.636519	0.0679828	0.925574	-0.128023	0.905843	5.91716	6.64547	6.77349	6.27592	5.98515	6.28401
53829	1.15719	0.000114698	1.34316	2.80406e-13	0.121821	0.999718	0.148301	0.894179	-0.185975	0.917798	6.77139	7.92858	8.11455	6.89321	6.91969	7.2961
55018	-0.875579	0.00011473	-1.11352	4.07725e-15	-0.195509	0.999718	-0.198815	0.799271	0.237938	0.811344	8.86063	7.98505	7.74712	8.66512	8.66182	8.38983
28969	-0.400174	0.000116605	-0.496379	1.39684e-14	-0.000107508	0.999718	0.00468036	0.993366	0.0962049	0.846838	10.1292	9.72903	9.63282	10.1291	10.1339	9.96414
90624	-0.497163	0.000116623	-0.627147	6.30444e-15	-0.143511	0.999718	-0.0307357	0.95675	0.129984	0.820754	7.92664	7.42948	7.2995	7.78313	7.89591	7.68441
79713	0.872547	0.000116914	0.827534	7.78904e-10	0.10361	0.999718	0.06617	0.943251	0.0450131	0.980617	7.19688	8.06942	8.02441	7.30049	7.26305	7.52449
25975	0.988146	0.000116951	1.06093	7.84412e-12	0.0591409	0.999718	0.0280575	0.979722	-0.072782	0.969376	5.74304	6.73118	6.80396	5.80218	5.77109	6.12516
3764	0.503786	0.000117122	0.702642	3.86726e-17	0.0207641	0.999718	0.0547483	0.912448	-0.198855	0.646331	6.19512	6.6989	6.89776	6.21588	6.24987	6.44967
284346	-0.449084	0.000117446	-0.406751	3.6154e-09	-0.0371091	0.999718	-0.0323768	0.949154	-0.0423335	0.956646	6.13528	5.68619	5.72853	6.09817	6.1029	5.97525
3730	0.473588	0.000117507	0.564738	8.97069e-14	0.109364	0.999718	0.09937	0.811657	-0.0911506	0.889529	5.55038	6.02397	6.11512	5.65974	5.64975	5.7918
4248	0.449478	0.000117544	0.492657	3.4601e-12	0.0139936	0.999718	0.0209953	0.967479	-0.0431786	0.956055	6.5687	7.01818	7.06136	6.5827	6.5897	6.74638
6751	-0.404803	0.000118422	-0.478275	1.40833e-13	-0.105949	0.999718	-0.0824076	0.813494	0.0734726	0.90047	6.45127	6.04646	5.97299	6.34532	6.36886	6.24521
1337	-0.464813	0.000118984	-0.449475	4.22587e-10	0.0811612	0.999718	0.0454228	0.923013	-0.0153382	0.990939	11.7486	11.2838	11.2991	11.8298	11.794	11.6199
284948	-0.647706	0.000120408	-0.500358	3.53226e-07	0.0336621	0.999718	-0.0594468	0.927991	-0.147347	0.862213	6.17752	5.52982	5.67716	6.21118	6.11807	5.98049
3149	-0.646545	0.000120408	-0.786181	3.88439e-14	-0.0725844	0.999718	-0.0611833	0.925308	0.139637	0.873226	8.20977	7.56323	7.42359	8.13719	8.14859	7.91303
26027	-0.727783	0.000120749	-0.88487	3.93749e-14	-0.107852	0.999718	-0.097187	0.887626	0.157087	0.873226	10.5804	9.85265	9.69556	10.4726	10.4832	10.2327
6624	0.928592	0.000120782	1.00859	5.37683e-12	-0.10787	0.999718	0.134372	0.873755	-0.079993	0.961453	8.96544	9.89403	9.97402	8.85757	9.09981	9.34087
16	0.492191	0.000121594	0.42173	2.12086e-08	0.00893582	0.999718	0.0350976	0.94944	0.070461	0.928112	10.657	11.1492	11.0787	10.6659	10.6921	10.8205
121457	0.5482	0.000122258	0.618553	1.16274e-12	-0.0266696	0.999718	0.0187355	0.976253	-0.0703528	0.940226	5.77384	6.32204	6.39239	5.74717	5.79258	5.98677
5745	-0.540584	0.000122369	-0.452788	4.15193e-08	-0.113074	0.999718	0.0132891	0.981876	-0.0877957	0.917516	7.07662	6.53604	6.62384	6.96355	7.08991	6.9026
140947	0.577777	0.00012266	0.565584	2.95004e-10	0.121669	0.999718	0.0816403	0.878341	0.0121932	0.995395	6.33113	6.90891	6.89672	6.4528	6.41277	6.57424
90678	0.405759	0.000122765	0.243569	6.9849e-05	-0.0419931	0.999718	-0.0106031	0.980732	0.16219	0.641091	8.23233	8.63808	8.47589	8.19033	8.22172	8.3157
5731	0.49717	0.000123146	0.538535	6.31031e-12	-0.0106168	0.999718	-0.0482043	0.92357	-0.0413652	0.962441	5.96409	6.46126	6.50262	5.95347	5.91588	6.1301
10970	0.595645	0.000123262	0.763002	3.61185e-15	0.218179	0.999718	0.0235272	0.971222	-0.167357	0.803069	9.96073	10.5564	10.7237	10.1789	9.98426	10.2566
51109	0.671087	0.00012359	0.79219	1.66159e-13	0.232739	0.999718	0.127905	0.825341	-0.121103	0.901549	10.1471	10.8182	10.9393	10.3799	10.275	10.4941
23170	-0.544011	0.00012359	-0.506892	1.62102e-09	-0.0406239	0.999718	-0.110855	0.813494	-0.0371195	0.972091	9.03562	8.49161	8.52873	8.995	8.92477	8.81347
6158	-0.439272	0.00012359	-0.435052	2.00484e-10	-0.00193052	0.999718	-0.0201433	0.967548	-0.00421941	0.998143	7.64668	7.20741	7.21163	7.64475	7.62653	7.48845
26505	-0.347064	0.000123641	-0.258521	9.08105e-07	-0.00502745	0.999718	-0.0271829	0.940282	-0.0885434	0.825844	7.81052	7.46346	7.552	7.80549	7.78334	7.7059
22920	-0.483882	0.00012752	-0.76431	4.59754e-20	-0.0823188	0.999718	-0.0531509	0.911551	0.280429	0.331798	9.96554	9.48165	9.20123	9.88322	9.91238	9.68546
8840	0.739786	0.00012752	0.99506	3.51054e-16	0.0549105	0.999718	0.0102136	0.992302	-0.255274	0.728466	5.60094	6.34073	6.596	5.65585	5.61115	5.94337
9685	0.404756	0.000127968	0.277154	6.22096e-06	0.0208444	0.999718	-0.00265436	0.996311	0.127602	0.769107	10.7111	11.1158	10.9882	10.7319	10.7084	10.8163
54521	0.704902	0.000128601	0.387342	0.000290123	0.0575783	0.999718	0.118762	0.851947	0.31756	0.555433	7.74627	8.45117	8.13361	7.80385	7.86503	7.94773
168002	-0.596282	0.000129674	-0.606199	8.50484e-11	-0.108162	0.999718	-0.0116952	0.987448	0.00991693	0.997132	6.38204	5.78576	5.77584	6.27388	6.37034	6.15233
1307	0.71084	0.000129814	0.544418	4.94105e-07	0.0477431	0.999718	0.116647	0.856977	0.166422	0.857338	7.97478	8.68562	8.5192	8.02253	8.09143	8.22013
51302	0.439443	0.000130333	0.425058	5.09015e-10	0.0478657	0.999718	0.0734049	0.854308	0.0143853	0.991338	6.07137	6.51081	6.49643	6.11924	6.14478	6.25202
10857	-0.355029	0.000130536	-0.57282	1.43592e-20	0.0269545	0.999718	0.0233332	0.951847	0.21779	0.284026	11.522	11.167	10.9492	11.549	11.5453	11.3477
1632	-0.493366	0.000131211	-0.553151	1.82543e-12	-0.0480858	0.999718	0.0418737	0.934366	0.0597852	0.945421	9.37	8.87664	8.81685	9.32192	9.41188	9.18897
85012	0.689481	0.000131337	0.859849	1.55071e-14	0.0516851	0.999718	0.172193	0.799271	-0.170368	0.840168	8.82272	9.5122	9.68257	8.87441	8.99491	9.17862
64744	0.743904	0.000131503	0.823792	3.05223e-12	0.104231	0.999718	0.0874959	0.906124	-0.0798879	0.953089	10.027	10.771	10.8508	10.1313	10.1145	10.354
130	-0.563231	0.000132328	-0.962295	4.70361e-22	-0.216954	0.999718	-0.123066	0.803437	0.399064	0.155684	7.6375	7.07427	6.6752	7.42054	7.51443	7.251
149466	-0.749861	0.000132357	-0.842951	1.68515e-12	0.0141553	0.999718	-0.0262446	0.975615	0.0930896	0.944719	7.31432	6.56446	6.47137	7.32848	7.28808	7.02043
7360	-0.771876	0.000132577	-0.900628	3.37234e-13	-0.00846107	0.999718	-0.0532624	0.950477	0.128752	0.9156	9.18145	8.40957	8.28082	9.17298	9.12818	8.85679
5611	0.589361	0.000132577	0.657519	2.32665e-12	0.0669571	0.999718	0.034539	0.957368	-0.0681578	0.949245	6.23725	6.82662	6.89477	6.30421	6.27179	6.48328
3133	0.820125	0.000133634	0.818808	1.78642e-10	0.326472	0.979793	0.082598	0.919159	0.00131694	0.999651	9.9593	10.7794	10.7781	10.2858	10.0419	10.3205
192286	-0.376981	0.000137206	-0.484246	4.3325e-15	-0.000786713	0.999718	-0.0335235	0.931627	0.107265	0.801846	11.0615	10.6845	10.5772	11.0607	11.0279	10.8879
55532	-0.884581	0.000139476	-1.2828	8.32388e-18	-0.263125	0.999718	-0.152759	0.845677	0.39822	0.560091	7.562	6.67742	6.2792	7.29887	7.40924	7.04722
84141	0.532822	0.00013968	0.648102	5.90857e-14	0.048705	0.999718	0.0924491	0.845597	-0.115279	0.873509	5.81069	6.34352	6.4588	5.8594	5.90314	6.0682
9709	0.836622	0.000140397	0.620187	1.21563e-06	-0.0750389	0.999718	-0.148158	0.843839	0.216436	0.824757	10.9852	11.8218	11.6053	10.9101	10.837	11.1494
2907	0.598067	0.000140427	0.755496	1.03625e-14	0.0681578	0.999718	0.0223028	0.974271	-0.157429	0.820754	7.49015	8.08821	8.24564	7.5583	7.51245	7.76114
55840	0.927121	0.000141272	0.910715	3.53204e-10	0.0288963	0.999718	0.0749021	0.938424	0.016406	0.997132	7.181	8.10812	8.09172	7.2099	7.2559	7.5277
5034	0.554054	0.000141483	0.59498	1.26612e-11	0.143608	0.999718	-0.00881367	0.990597	-0.0409258	0.969376	11.0315	11.5856	11.6265	11.1751	11.0227	11.2538
203197	0.447075	0.000142004	0.39798	9.01974e-09	0.0261156	0.999718	-0.00391108	0.995237	0.0490953	0.953089	6.86216	7.30923	7.26014	6.88828	6.85825	7.0053
374977	-0.811152	0.000142609	-1.0702	1.30932e-15	-0.0894035	0.999718	-0.0846334	0.918663	0.259047	0.765469	7.13784	6.32669	6.06764	7.04844	7.05321	6.73864
3203	-0.8405	0.000142609	-0.996594	2.00874e-13	-0.0335951	0.999718	-0.196256	0.799271	0.156094	0.899111	7.64336	6.80286	6.64677	7.60977	7.44711	7.23367
5753	-0.720656	0.000143814	-0.919661	6.81946e-15	0.0174267	0.999718	-0.112612	0.865812	0.199005	0.810227	8.10294	7.38229	7.18328	8.12037	7.99033	7.75888
114991	0.376125	0.000144727	0.251701	1.15829e-05	0.100773	0.999718	0.161168	0.772716	0.124424	0.755499	6.1837	6.55983	6.4354	6.28447	6.34487	6.34868
79083	0.836855	0.000144727	0.629545	9.02194e-07	0.193974	0.999718	-0.0088412	0.994168	0.20731	0.841686	10.2467	11.0836	10.8763	10.4407	10.2379	10.5022
112	-0.725239	0.000144727	-0.872331	1.10228e-13	0.000681494	0.999718	-0.200557	0.799271	0.147092	0.882659	9.25615	8.53091	8.38381	9.25683	9.05559	8.89265
115701	0.963614	0.00014529	0.883839	3.71827e-09	0.0299685	0.999718	-0.0178736	0.988743	0.0797751	0.963217	6.0438	7.00741	6.92764	6.07377	6.02593	6.3527
57530	-1.06112	0.000145386	-1.45297	2.10416e-16	-0.0825749	0.999718	-0.213869	0.818787	0.391855	0.694541	11.5028	10.4417	10.0498	11.4202	11.2889	10.9346
55254	0.383254	0.000145803	0.371353	6.11878e-10	0.0500311	0.999718	0.0378663	0.923474	0.0119004	0.992322	7.30838	7.69163	7.67973	7.35841	7.34624	7.45829
8698	0.455071	0.000147759	0.555914	5.75712e-14	0.0850737	0.999718	0.0256094	0.960692	-0.100844	0.868834	5.84318	6.29825	6.39909	5.92825	5.86879	6.05182
3859	-0.848035	0.000148114	-1.00907	1.91293e-13	-0.0765057	0.999718	-0.15759	0.829877	0.161037	0.894688	7.12455	6.27651	6.11547	7.04804	6.96696	6.71778
419	1.15652	0.000148257	1.2009	5.26881e-11	0.149414	0.999718	0.197738	0.84888	-0.0443862	0.98871	5.98477	7.14129	7.18568	6.13419	6.18251	6.48925
56923	0.705564	0.000148705	0.305069	0.00535964	0.0308243	0.999718	0.0173061	0.981876	0.400496	0.359668	5.3382	6.04376	5.64327	5.36902	5.35551	5.47657
163782	-0.781768	0.000148705	-0.554519	3.5979e-06	-0.0329701	0.999718	0.0327778	0.971022	-0.227249	0.797033	7.19683	6.41506	6.64231	7.16386	7.22961	6.99861
548645	-0.488651	0.000149476	-0.57089	4.422e-13	-0.0713023	0.999718	0.0148682	0.978565	0.0822396	0.915226	8.49356	8.0049	7.92266	8.42225	8.50842	8.29478
89894	-0.545847	0.000149966	-0.801585	5.62227e-18	-0.154494	0.999718	-0.0397739	0.94944	0.255738	0.530821	7.90459	7.35874	7.103	7.75009	7.86481	7.60408
4811	0.6972	0.000149966	0.557271	2.09956e-07	0.0595536	0.999718	-0.0625556	0.931627	0.139929	0.885374	6.21937	6.91657	6.77664	6.27892	6.15681	6.40739
128077	0.468217	0.000151286	0.58165	2.83164e-14	0.0817129	0.999718	0.144517	0.799271	-0.113433	0.85213	6.41203	6.88025	6.99369	6.49375	6.55655	6.66959
56648	0.43222	0.000151382	0.477435	4.84882e-12	0.0852684	0.999718	0.0872166	0.818956	-0.0452152	0.953851	6.3277	6.75992	6.80514	6.41297	6.41492	6.5336
8991	-1.43195	0.000151704	-2.12398	3.36188e-18	0.116218	0.999718	-0.0564211	0.972425	0.692026	0.515925	12.1548	10.7228	10.0308	12.271	12.0984	11.4549
94274	-0.854182	0.000151704	-0.593272	5.81475e-06	-0.163153	0.999718	0.0948643	0.911551	-0.26091	0.783585	8.63024	7.77606	8.03697	8.46709	8.7251	8.41877
55786	-0.658084	0.000153695	-0.48304	1.75308e-06	-0.0635042	0.999718	0.0319127	0.9658	-0.175043	0.820754	7.41814	6.76005	6.9351	7.35463	7.45005	7.24269
79944	-0.413878	0.000153732	-0.52516	1.11398e-14	-0.141613	0.999718	-0.0987102	0.799271	0.111282	0.819287	7.93652	7.52264	7.41136	7.79491	7.83781	7.70533
1326	0.655651	0.000154299	1.06771	1.57265e-20	0.186414	0.999718	0.113552	0.846341	-0.412063	0.275911	7.43497	8.09063	8.50269	7.62139	7.54853	7.84941
80856	-0.623371	0.000154299	-0.628208	1.77195e-10	-0.0343492	0.999718	-0.105625	0.853004	0.00483717	0.998143	9.00513	8.38176	8.37692	8.97078	8.89951	8.74602
11005	1.48137	0.000154477	2.42075	1.29754e-20	0.498303	0.999718	0.0856257	0.958668	-0.939383	0.267034	6.73025	8.21162	9.151	7.22855	6.81587	7.62137
79861	-1.02044	0.000155212	-1.59091	2.07422e-19	0.0581681	0.999718	-0.046829	0.967854	0.570471	0.381652	9.80951	8.78907	8.2186	9.86768	9.76268	9.28225
5105	-1.5773	0.000155317	-1.84017	5.28559e-13	0.15976	0.999718	-0.0459811	0.979722	0.262868	0.916787	8.58104	7.00374	6.74087	8.7408	8.53506	7.96596
51379	0.496466	0.000155839	0.426506	3.12035e-08	0.0421528	0.999718	-0.0960798	0.825313	0.0699598	0.931161	8.36365	8.86012	8.79016	8.4058	8.26757	8.48829
8320	0.883744	0.000157145	1.12378	1.085e-14	0.239989	0.999718	0.21387	0.799271	-0.240039	0.817715	6.23316	7.11691	7.35694	6.47315	6.44703	6.71927
80023	1.1014	0.000157145	1.11201	1.73306e-10	-0.0356395	0.999718	0.111563	0.919513	-0.0106102	0.998143	6.93491	8.03631	8.04692	6.89927	7.04648	7.35291
25981	-0.527267	0.00015886	-0.652649	3.88439e-14	-0.152698	0.999718	-0.167297	0.799271	0.125382	0.857242	7.68227	7.155	7.02962	7.52957	7.51497	7.38226
738	-0.380576	0.000159153	-0.361447	1.4633e-09	0.00323026	0.999718	0.0741589	0.823324	-0.0191294	0.981557	11.3743	10.9938	11.0129	11.3776	11.4485	11.2742
3990	-0.799319	0.00016066	-0.84399	3.39247e-11	-0.311789	0.999718	-0.154143	0.825341	0.0446708	0.979175	6.36145	5.56213	5.51746	6.04966	6.20731	5.97146
57333	-0.606453	0.000162245	-0.677322	3.70651e-12	-0.0698182	0.999718	-0.0207728	0.976684	0.0708689	0.949292	7.42413	6.81768	6.74681	7.35432	7.40336	7.17574
58494	0.531798	0.00016334	0.494643	3.01887e-09	0.0470851	0.999718	0.196919	0.799271	0.0371545	0.97175	7.03978	7.57158	7.53443	7.08687	7.2367	7.28847
8714	-0.657673	0.00016512	-0.881276	9.69998e-16	-0.168299	0.999718	-0.242188	0.799271	0.223604	0.748344	11.9743	11.3167	11.0931	11.806	11.7321	11.5722
5243	-1.36765	0.000166761	-1.68141	6.08837e-14	-0.222055	0.999718	-0.269673	0.820263	0.313767	0.868323	9.5273	8.15966	7.84589	9.30525	9.25763	8.83541
25829	0.473284	0.000167929	0.532517	2.97613e-12	0.0984998	0.999718	-0.0260646	0.961279	-0.0592327	0.944767	7.58909	8.06237	8.1216	7.68759	7.56302	7.77602
160760	-0.560397	0.000169559	-0.429053	7.54655e-07	-0.140351	0.999718	-0.170151	0.799271	-0.131344	0.860034	8.59425	8.03385	8.1652	8.4539	8.4241	8.35842
114836	1.10276	0.000169559	1.17274	2.90616e-11	-0.0550823	0.999718	0.0935245	0.934366	-0.0699759	0.976231	8.16245	9.26521	9.33519	8.10737	8.25598	8.58906
57211	0.618673	0.00016977	0.497765	2.16813e-07	0.0751423	0.999718	-0.00427974	0.996096	0.120908	0.891781	6.679	7.29767	7.17676	6.75414	6.67472	6.86788
120425	0.828648	0.000169816	0.800714	9.31921e-10	0.132719	0.999718	0.0953217	0.909407	0.027934	0.99096	8.28305	9.1117	9.08376	8.41577	8.37837	8.61488
57458	-0.532921	0.000169919	-0.587376	7.09881e-12	-0.0898933	0.999718	-0.094755	0.844834	0.0544547	0.955749	6.71385	6.18093	6.12647	6.62396	6.6191	6.46707
83416	0.774175	0.000170872	0.827997	2.39632e-11	-0.0679777	0.999718	-0.0422314	0.962815	-0.0538222	0.972201	6.60077	7.37495	7.42877	6.5328	6.55854	6.85987
195814	0.773116	0.000170969	0.830792	2.00397e-11	0.220886	0.999718	0.159794	0.815835	-0.057676	0.969577	6.26438	7.0375	7.09517	6.48527	6.42417	6.63744
55290	-0.477749	0.000170969	-0.473279	4.06158e-10	0.0310886	0.999718	0.00713831	0.991812	-0.00447067	0.998143	7.78804	7.3103	7.31477	7.81913	7.79518	7.63095
1235	1.01136	0.000171391	0.930012	4.82836e-09	0.0320162	0.999718	-0.0639846	0.95675	0.0813517	0.964902	6.93371	7.94507	7.86372	6.96573	6.86972	7.24302
2063	-0.588185	0.000172308	-0.632207	2.02723e-11	-0.0227872	0.999718	-0.0685127	0.908817	0.044022	0.969376	9.47508	8.8869	8.84288	9.4523	9.40657	9.23133
64284	-0.762303	0.000172781	-0.988236	5.71381e-15	0.017866	0.999718	-0.043329	0.960692	0.225933	0.795361	10.6079	9.84562	9.61969	10.6258	10.5646	10.2657
5328	1.13197	0.000173791	1.81641	5.7302e-20	0.0841671	0.999718	0.141808	0.898941	-0.684438	0.309272	7.7068	8.83876	9.5232	7.79096	7.8486	8.3601
84274	-0.397202	0.000175515	-0.439792	6.43228e-12	-0.0763347	0.999718	-0.0536258	0.889954	0.0425897	0.953416	10.3524	9.95525	9.91266	10.2761	10.2988	10.1724
3635	0.699495	0.000178046	0.566982	1.93281e-07	-0.0186454	0.999718	0.0235231	0.977429	0.132513	0.897787	6.67186	7.37135	7.23884	6.65321	6.69538	6.88096
26047	-0.7393	0.000178334	-1.07304	1.92508e-17	-0.0828446	0.999718	-0.13728	0.832745	0.333738	0.565519	8.45989	7.72059	7.38685	8.37705	8.32261	8.04657
5271	0.839369	0.000178655	1.0164	1.50676e-13	0.139443	0.999718	-0.0430664	0.965321	-0.177027	0.87902	6.94159	7.78096	7.95799	7.08103	6.89852	7.28991
55069	0.353866	0.000181166	0.26261	1.72712e-06	0.0256436	0.999718	-0.030109	0.934367	0.0912565	0.83086	8.95638	9.31024	9.21899	8.98202	8.92627	9.0458
80054	-0.442351	0.000182851	-0.623387	1.01015e-16	-0.00882766	0.999718	0.0149311	0.977429	0.181037	0.641091	7.26176	6.81941	6.63838	7.25294	7.2767	7.05962
1634	1.37913	0.000182851	1.22708	1.48731e-08	-0.0734479	0.999718	0.0618051	0.968877	0.152053	0.953089	8.85178	10.2309	10.0789	8.77833	8.91358	9.29571
3667	0.535655	0.000182996	0.769281	3.68797e-17	0.0600674	0.999718	0.0041243	0.995237	-0.233626	0.598424	6.04835	6.58401	6.81763	6.10842	6.05248	6.31241
6184	0.432896	0.00018328	0.511651	4.68581e-13	-0.00122158	0.999718	0.00483415	0.993952	-0.0787548	0.905191	11.574	12.0069	12.0857	11.5728	11.5788	11.7484
120526	0.391055	0.000183561	0.237269	8.94475e-05	0.0171312	0.999718	-0.0323338	0.93813	0.153786	0.666074	7.33887	7.72993	7.57614	7.356	7.30654	7.42091
3002	1.50082	0.000183561	2.05817	4.20542e-16	0.450483	0.999718	0.409277	0.799271	-0.557346	0.702013	6.4275	7.92833	8.48567	6.87799	6.83678	7.31904
638	0.612436	0.000183561	0.629738	1.26165e-10	0.243633	0.999718	0.134813	0.80555	-0.0173021	0.992732	7.11912	7.73156	7.74886	7.36275	7.25393	7.4195
51267	0.441104	0.000183665	0.457724	9.09471e-11	-0.0237983	0.999718	0.0166822	0.974271	-0.0166203	0.989383	6.17565	6.61675	6.63337	6.15185	6.19233	6.33554
3417	-0.587095	0.000183733	-0.636257	1.72816e-11	-0.121099	0.999718	-0.0982368	0.85739	0.0491616	0.963217	10.2931	9.70599	9.65683	10.172	10.1948	10.0232
5701	0.435272	0.000183733	0.445788	1.47544e-10	0.0574957	0.999718	0.0526837	0.905175	-0.0105166	0.994656	10.4491	10.8843	10.8948	10.5066	10.5017	10.6298
22925	-0.53136	0.000185075	-0.506351	1.79901e-09	-0.178981	0.999718	-0.0654555	0.902399	-0.0250086	0.983527	6.51159	5.98023	6.00524	6.33261	6.44613	6.28533
5824	-0.342605	0.000186901	-0.387388	3.25004e-12	0.00228406	0.999718	-0.0188049	0.962815	0.0447828	0.941127	8.33572	7.99311	7.94833	8.338	8.31691	8.1978
2331	0.695918	0.000187212	0.756123	1.63894e-11	0.215725	0.999718	0.127529	0.83863	-0.0602048	0.961701	7.17655	7.87246	7.93267	7.39227	7.30407	7.51165
3954	-0.662725	0.000188104	-0.846115	1.51546e-14	0.0112794	0.999718	-0.123402	0.832745	0.18339	0.815527	9.56395	8.90122	8.71783	9.57523	9.44055	9.23985
9586	0.458654	0.000189065	0.555524	1.75373e-13	-0.00245668	0.999718	0.00817485	0.989421	-0.0968702	0.879834	5.82802	6.28667	6.38354	5.82556	5.83619	6.01761
54795	-0.749422	0.000189065	-0.822812	1.11459e-11	0.0106533	0.999718	-0.052182	0.951013	0.0733895	0.956646	11.131	10.3815	10.3082	11.1416	11.0788	10.8335
205	-0.93851	0.000189447	-0.440837	0.00275253	0.0562932	0.999718	0.0720763	0.945914	-0.497673	0.450651	9.10101	8.1625	8.66017	9.1573	9.17308	8.95424
6812	0.347605	0.000189462	0.295871	5.82515e-08	-0.00927496	0.999718	-0.0445278	0.897979	0.0517343	0.927572	5.96503	6.31264	6.2609	5.95576	5.92051	6.05358
23230	-0.501637	0.000191015	-0.498405	4.72566e-10	-0.105534	0.999718	-0.109287	0.808293	-0.0032328	0.99904	7.5201	7.01846	7.0217	7.41457	7.41081	7.29359
3140	0.647017	0.00019144	0.651441	2.98452e-10	-0.015662	0.999718	0.0408557	0.95675	-0.00442378	0.998535	6.62756	7.27458	7.279	6.6119	6.66842	6.86482
10838	0.553667	0.000191534	0.42101	1.07994e-06	-0.114748	0.999718	-0.162411	0.799271	0.132657	0.857338	8.38941	8.94308	8.81042	8.27467	8.227	8.46915
1454	0.419685	0.000191534	0.469055	5.62015e-12	0.0723348	0.999718	0.0795274	0.828178	-0.0493693	0.949292	10.1128	10.5325	10.5819	10.1852	10.1924	10.311
9695	0.560404	0.000191534	0.591216	5.43407e-11	-0.00487064	0.999718	-0.091657	0.862326	-0.0308122	0.979175	8.02907	8.58948	8.62029	8.0242	7.93742	8.19972
3689	1.379	0.000192083	1.35738	6.60203e-10	0.0152354	0.999718	-0.0248412	0.989421	0.0216247	0.997533	9.91923	11.2982	11.2766	9.93447	9.89439	10.3844
284293	0.392482	0.000195167	0.321203	1.77123e-07	0.0550975	0.999718	0.0403502	0.919513	0.0712793	0.905843	5.71134	6.10383	6.03255	5.76644	5.75169	5.84878
11096	0.582052	0.000196683	0.276789	0.00247968	-0.00924641	0.999718	0.0308846	0.964496	0.305263	0.461881	5.92135	6.50341	6.19814	5.91211	5.95224	6.04339
54922	0.478686	0.000196738	0.575512	2.75957e-13	0.0311541	0.999718	0.0585123	0.904442	-0.096826	0.88799	6.73606	7.21475	7.31158	6.76722	6.79458	6.95505
1289	0.752058	0.000196738	0.763225	2.41677e-10	0.0381125	0.999718	0.114351	0.871297	-0.0111667	0.997653	9.0914	9.84345	9.85462	9.12951	9.20575	9.40053
28971	-0.598164	0.000197297	-0.765093	1.61961e-14	0.0184268	0.999718	0.0965111	0.864331	0.166929	0.814309	9.21476	8.6166	8.44967	9.23319	9.31127	8.99509
3291	-1.1554	0.000198845	-1.42406	9.27368e-14	-0.143564	0.999718	-0.242621	0.813494	0.268665	0.868323	11.073	9.91757	9.6489	10.9294	10.8303	10.4889
84693	0.436738	0.000200211	0.300232	1.0325e-05	0.0490951	0.999718	0.0461733	0.918663	0.136506	0.783072	9.41404	9.85078	9.71428	9.46314	9.46022	9.54893
1265	0.778058	0.000201913	1.01602	6.52487e-15	0.24102	0.999718	-0.0664381	0.93471	-0.237961	0.788272	9.33378	10.1118	10.3498	9.5748	9.26735	9.68572
2064	-0.770834	0.000202252	-1.0231	2.9927e-15	-0.0313443	0.999718	-0.079709	0.919194	0.252263	0.765469	10.89	10.1192	9.86693	10.8587	10.8103	10.5172
55509	0.722721	0.00020237	1.06471	1.35238e-17	0.1366	0.999718	0.152173	0.813494	-0.341988	0.53935	6.08725	6.80997	7.15196	6.22385	6.23942	6.51043
25874	-0.39555	0.00020237	-0.471434	4.39088e-13	0.00889421	0.999718	0.0197612	0.9658	0.0758839	0.896659	11.1134	10.7178	10.6419	11.1223	11.1331	10.9624
64407	0.86179	0.00020237	0.811162	3.23926e-09	0.112236	0.999718	0.0981777	0.911551	0.0506276	0.979175	6.55857	7.42036	7.36974	6.67081	6.65675	6.8932
10962	0.493518	0.000202383	0.534001	2.36912e-11	0.0704587	0.999718	0.0595776	0.906587	-0.0404827	0.964902	6.03124	6.52476	6.56524	6.1017	6.09082	6.2452
65260	-0.510155	0.000204419	-0.394274	8.11846e-07	-0.104366	0.999718	-0.0205327	0.972425	-0.115881	0.868834	7.42588	6.91573	7.03161	7.32152	7.40535	7.26017
64374	0.604433	0.000204434	0.71853	5.06969e-13	0.12581	0.999718	0.178769	0.799271	-0.114097	0.899659	10.0015	10.6059	10.72	10.1273	10.1803	10.3249
57172	1.51286	0.000204434	1.35961	1.39082e-08	-0.0279524	0.999718	-0.00874783	0.996617	0.153248	0.955887	8.4422	9.95505	9.80181	8.41425	8.43345	8.91448
343	-3.16165	0.000204685	-5.28195	1.03755e-20	-0.23023	0.999718	-0.182825	0.960692	2.1203	0.229624	13.8742	10.7126	8.59229	13.644	13.6914	12.0634
55776	-0.523584	0.000207795	-0.42959	1.84564e-07	-0.114325	0.999718	0.0277892	0.964551	-0.093994	0.908595	8.20255	7.67897	7.77296	8.08823	8.23034	8.04106
7429	-0.71798	0.000209203	-0.976594	1.00017e-15	-0.0302174	0.999718	-0.185718	0.799271	0.258614	0.723952	9.40615	8.68817	8.42956	9.37594	9.22043	9.0132
6480	0.717694	0.000209203	0.730273	2.53841e-10	0.0281773	0.999718	-0.043206	0.957368	-0.012579	0.997132	9.19388	9.91158	9.92416	9.22206	9.15068	9.43545
8871	-0.393265	0.000209791	-0.373679	2.58647e-09	-0.0803033	0.999718	-0.110667	0.799271	-0.0195859	0.982172	7.53189	7.13862	7.15821	7.45159	7.42122	7.35099
285971	-0.713851	0.000210091	-0.708422	6.10936e-10	0.147169	0.999718	0.100898	0.886447	-0.00542964	0.998143	7.01161	6.29776	6.30319	7.15878	7.11251	6.82285
5314	-0.428595	0.000210405	-0.409118	2.24989e-09	0.00302724	0.999718	0.0108876	0.981876	-0.019477	0.985354	6.61083	6.18223	6.20171	6.61385	6.62172	6.47224
10493	-0.406577	0.000212027	-0.247471	9.96581e-05	-0.119081	0.999718	-0.0350407	0.934366	-0.159106	0.674193	7.23001	6.82343	6.98254	7.11093	7.19497	7.10554
114882	0.603922	0.000212027	0.666757	1.2092e-11	0.137695	0.999718	0.0446682	0.94944	-0.0628346	0.955749	7.19186	7.79578	7.85862	7.32956	7.23653	7.45548
4005	0.643102	0.000212424	0.729195	4.11697e-12	0.0749031	0.999718	0.118321	0.841461	-0.0860927	0.939146	7.15827	7.80137	7.88746	7.23317	7.27659	7.45836
5106	-0.672597	0.000212949	-0.864721	1.62005e-14	-0.0131991	0.999718	-0.108798	0.864331	0.192125	0.809277	10.4419	9.76933	9.57721	10.4287	10.3331	10.1133
2872	-0.674745	0.000213032	-0.523324	7.99566e-07	-0.0139266	0.999718	-0.0199141	0.979722	-0.151421	0.873226	11.009	10.3343	10.4857	10.9951	10.9891	10.8104
23423	0.508681	0.000213461	0.584078	2.51821e-12	0.144659	0.999718	0.1094	0.813494	-0.0753972	0.928206	11.505	12.0137	12.0891	11.6497	11.6144	11.7628
83464	0.634998	0.000214245	0.819013	1.44127e-14	0.146336	0.999718	0.0468766	0.94944	-0.184015	0.805599	6.77619	7.41119	7.5952	6.92252	6.82306	7.08793
4504	-0.731476	0.000214245	-0.568474	7.72245e-07	-0.0799091	0.999718	0.234124	0.799271	-0.163002	0.873305	6.32437	5.5929	5.7559	6.24446	6.5585	6.18759
79882	-0.411052	0.000214245	-0.469434	3.18422e-12	-0.084902	0.999718	-0.0743784	0.844834	0.0583821	0.933749	8.38597	7.97491	7.91653	8.30106	8.31159	8.18807
10050	-1.0542	0.000215317	-1.62797	1.2344e-18	-0.0849462	0.999718	-0.239423	0.803437	0.573773	0.445258	8.68349	7.62929	7.05552	8.59854	8.44406	8.05543
10855	0.59399	0.000216649	0.600761	3.42165e-10	0.068968	0.999718	0.0392593	0.95444	-0.00677098	0.998016	6.92729	7.52128	7.52805	6.99626	6.96655	7.15897
6519	-1.4295	0.00021678	-2.61176	4.73281e-23	-0.253012	0.999718	-0.372193	0.799271	1.18226	0.0753104	9.71326	8.28376	7.1015	9.46025	9.34107	8.70676
57447	-0.656673	0.000218541	-0.849731	1.32147e-14	-0.146868	0.999718	-0.0183066	0.98044	0.193058	0.801407	9.84309	9.18642	8.99336	9.69622	9.82478	9.53102
9950	0.290246	0.000218541	0.223045	1.03737e-06	0.0798835	0.999718	-0.0194104	0.952669	0.0672003	0.868834	9.17909	9.46934	9.40214	9.25898	9.15968	9.2653
2047	0.322551	0.000220487	0.262754	2.48038e-07	0.0359319	0.999718	0.0268969	0.938424	0.0597972	0.903286	5.66936	5.99191	5.93211	5.70529	5.69625	5.77838
941	0.55231	0.000221669	0.770165	3.5252e-16	0.0634992	0.999718	0.0882429	0.866211	-0.217855	0.671239	5.69762	6.24993	6.46778	5.76112	5.78586	5.99251
29851	0.81527	0.000221669	1.12688	5.45059e-16	0.164867	0.999718	0.108982	0.894179	-0.311605	0.690008	6.43215	7.24742	7.55903	6.59702	6.54113	6.86781
5476	-0.672056	0.000221669	-0.893933	3.69071e-15	-0.161398	0.999718	-0.164946	0.799271	0.221877	0.765469	10.3343	9.66228	9.4404	10.1729	10.1694	9.95556
6878	-0.691564	0.000221669	-0.84504	1.93452e-13	-0.0429883	0.999718	0.00839974	0.993366	0.153476	0.87383	8.36303	7.67147	7.518	8.32005	8.37143	8.0752
4802	-0.343683	0.000221669	-0.372634	2.77312e-11	-0.0206124	0.999718	-0.0617235	0.845493	0.0289512	0.964039	8.25952	7.91584	7.88689	8.23891	8.1978	8.10755
6781	0.900866	0.000221991	0.983496	2.15295e-11	-0.0253704	0.999718	0.0558425	0.95675	-0.0826309	0.961132	6.01645	6.91731	6.99994	5.99108	6.07229	6.36818
3837	0.340423	0.000222235	0.360849	6.70502e-11	0.026353	0.999718	-0.0398344	0.909407	-0.0204257	0.979175	11.3067	11.6471	11.6675	11.333	11.2668	11.4207
55277	-0.548042	0.000223524	-0.640426	1.4008e-12	-0.0434221	0.999718	0.0395047	0.949823	0.0923837	0.917516	8.49191	7.94387	7.85148	8.44849	8.53141	8.28231
9920	-0.643306	0.000223897	-1.02423	2.53448e-19	-0.13358	0.999718	-0.144345	0.803437	0.380925	0.341352	10.9252	10.2819	9.90094	10.7916	10.7808	10.5213
147968	0.610689	0.000223897	0.456524	2.05773e-06	0.233082	0.999718	0.0860603	0.886841	0.154165	0.844525	6.58326	7.19395	7.03979	6.81634	6.66932	6.81461
9051	0.372187	0.000223897	0.416337	8.3475e-12	-0.011385	0.999718	0.0138522	0.97484	-0.0441498	0.949292	5.83172	6.2039	6.24805	5.82033	5.84557	5.97662
311	-0.603079	0.000224785	-0.339996	0.000340729	-0.0557055	0.999718	-0.0502392	0.938424	-0.263083	0.612743	10.1404	9.53735	9.80044	10.0847	10.0902	9.9824
6447	0.857902	0.000228691	0.580862	1.67413e-05	0.33125	0.999718	0.26256	0.799271	0.277039	0.777852	7.78149	8.63939	8.36235	8.11274	8.04405	8.13853
51667	0.444326	0.00023077	0.323387	3.86693e-06	0.137462	0.999718	0.104874	0.800858	0.120939	0.820754	9.59564	10.04	9.91902	9.7331	9.70051	9.77124
51228	-0.505949	0.000231495	-0.561369	1.26612e-11	0.0573556	0.999718	-0.0447068	0.934366	0.0554204	0.953089	11.9134	11.4075	11.3521	11.9708	11.8687	11.7151
55041	-0.77518	0.0002315	-0.503495	3.65247e-05	-0.178032	0.999718	-0.153057	0.825341	-0.271684	0.74454	8.75156	7.97638	8.24806	8.57353	8.5985	8.48248
8547	1.70188	0.0002315	2.20767	1.41386e-14	0.592281	0.999718	0.15383	0.934366	-0.505792	0.798328	6.00558	7.70746	8.21325	6.59786	6.15941	6.88447
254427	-0.466344	0.000236669	-0.388306	1.58532e-07	-0.0363905	0.999718	0.100573	0.813494	-0.078038	0.918338	7.13319	6.66685	6.74489	7.0968	7.23377	7.02376
51311	1.01797	0.000237457	0.964946	3.66022e-09	0.167872	0.999718	0.0335608	0.978156	0.0530245	0.981557	6.1295	7.14747	7.09444	6.29737	6.16306	6.50347
6928	-0.622507	0.000239364	-0.943294	5.47668e-18	-0.0932136	0.999718	-0.11037	0.846524	0.320787	0.496666	8.01117	7.38867	7.06788	7.91796	7.9008	7.64986
1891	-0.587425	0.000239364	-0.665009	6.11919e-12	-0.103896	0.999718	-0.0568673	0.927141	0.0775837	0.94176	11.795	11.2076	11.13	11.6911	11.7381	11.5336
7940	1.04987	0.000239364	1.09411	1.49605e-10	0.21936	0.999718	0.0917526	0.934366	-0.0442408	0.987241	6.59599	7.64586	7.6901	6.81535	6.68774	7.03722
150365	0.619512	0.000239467	0.610043	1.07758e-09	-0.0564879	0.999718	-0.0272751	0.970353	0.00946858	0.997653	6.06766	6.68718	6.67771	6.01118	6.04039	6.26164
10444	-0.317905	0.000239571	-0.326703	2.48727e-10	-0.00109384	0.999718	-0.0220292	0.951401	0.00879749	0.993142	7.15301	6.83511	6.82631	7.15192	7.13098	7.03251
57214	1.59207	0.000240006	2.03247	3.31994e-14	0.00882051	0.999718	0.0442469	0.98044	-0.440407	0.819287	6.36077	7.95283	8.39324	6.36959	6.40501	7.05731
55122	0.52385	0.00024014	0.6171	1.22339e-12	0.0114456	0.999718	-0.000278725	0.999864	-0.0932502	0.914002	8.83409	9.35794	9.45119	8.84554	8.83381	9.04437
58515	0.563376	0.00024014	0.612367	3.11397e-11	0.15221	0.999718	0.0585105	0.920471	-0.0489904	0.962403	9.74953	10.3129	10.3619	9.90174	9.80804	10.002
1794	1.00863	0.00024014	0.983969	1.49239e-09	-0.0723916	0.999718	-0.0913077	0.934366	0.0246651	0.994656	8.78173	9.79036	9.7657	8.70934	8.69042	9.08153
8556	-0.708629	0.000240982	-0.960452	1.95117e-15	0.0366561	0.999718	-0.17505	0.799271	0.251823	0.735535	7.75895	7.05032	6.7985	7.79561	7.5839	7.38491
958	0.841431	0.000241881	0.985969	1.56315e-12	0.0346775	0.999718	0.0558174	0.954454	-0.144538	0.916567	6.43906	7.28049	7.42503	6.47374	6.49488	6.79721
50856	0.988091	0.000241994	1.23395	9.49226e-14	0.062407	0.999718	0.0863602	0.934366	-0.245861	0.854167	6.49491	7.483	7.72886	6.55732	6.58127	6.94813
55342	-0.341248	0.000243213	-0.53907	5.52764e-19	-0.0694513	0.999718	-0.0482343	0.886841	0.197822	0.373894	8.60571	8.26446	8.06664	8.53626	8.55748	8.40275
51314	0.296852	0.000243794	0.11055	0.022721	0.00406864	0.999718	0.0172186	0.960855	0.186303	0.291033	5.65323	5.95008	5.76378	5.65729	5.67044	5.70837
2124	1.19603	0.000244037	1.18914	8.15006e-10	-0.058495	0.999718	-0.0714712	0.958668	0.00689129	0.99965	8.32805	9.52408	9.51719	8.26956	8.25658	8.70691
1793	-0.607668	0.000244091	-0.746002	2.11492e-13	-0.134914	0.999718	-0.194675	0.799271	0.138334	0.870836	8.20653	7.59887	7.46053	8.07162	8.01186	7.86807
51661	0.293291	0.000244488	0.175002	0.00016065	-0.0337312	0.999718	0.0427511	0.881889	0.118289	0.66371	5.63405	5.92734	5.80905	5.60032	5.6768	5.71096
1842	0.657777	0.000244641	0.689567	1.29071e-10	0.0400267	0.999718	0.157393	0.799271	-0.0317903	0.983156	6.41285	7.07063	7.10242	6.45288	6.57024	6.71052
4920	0.414164	0.000245566	0.507579	2.32757e-13	0.0668248	0.999718	0.0655728	0.867673	-0.0934157	0.873226	6.21609	6.63025	6.72367	6.28291	6.28166	6.41951
57820	-0.459424	0.000245903	-0.441478	2.58896e-09	0.100494	0.999718	0.102668	0.80555	-0.0179455	0.988864	8.07682	7.6174	7.63535	8.17732	8.17949	7.97349
25791	-0.533796	0.000246654	-0.729845	1.3707e-15	-0.00248211	0.999718	-0.134651	0.799271	0.196049	0.720897	7.50771	6.97391	6.77786	7.50523	7.37306	7.21863
2306	-0.74594	0.000247169	-1.01034	2.21458e-15	0.00325703	0.999718	-0.0273339	0.975615	0.264397	0.737876	9.85556	9.10962	8.84522	9.85882	9.82822	9.51111
1737	-0.367939	0.000247199	-0.368796	6.46431e-10	-0.0464158	0.999718	-0.0176817	0.967548	0.000857167	0.999651	9.39576	9.02783	9.02697	9.34935	9.37808	9.25497
140885	0.812667	0.000247837	0.990696	3.05482e-13	0.0619276	0.999718	0.0865985	0.918663	-0.178029	0.875396	8.31734	9.13001	9.30804	8.37927	8.40394	8.69003
9938	0.807927	0.00024828	0.952308	1.33458e-12	-0.0550885	0.999718	-0.0227455	0.98044	-0.144381	0.913543	7.19816	8.00609	8.15047	7.14307	7.17542	7.50401
27090	0.582281	0.000249319	0.659961	6.65247e-12	0.164198	0.999718	0.0955609	0.864331	-0.07768	0.941127	7.08951	7.67179	7.74947	7.2537	7.18507	7.37154
54857	-0.481831	0.000249319	-0.529257	2.33959e-11	-0.0311176	0.999718	-0.0935745	0.827373	0.0474258	0.956805	6.3726	5.89077	5.84334	6.34148	6.27902	6.15477
51447	-0.491169	0.000249319	-0.488726	8.43862e-10	-0.0439612	0.999718	-0.0633607	0.897979	-0.00244276	0.99965	7.79226	7.30109	7.30354	7.7483	7.7289	7.59428
414919	-0.482458	0.000249913	-0.616538	3.70147e-14	-0.00378431	0.999718	-0.0256525	0.964946	0.134081	0.819287	8.06979	7.58733	7.45325	8.066	8.04414	7.85412
587	-0.713478	0.000249913	-0.82535	2.94317e-12	0.0343723	0.999718	-0.024529	0.977488	0.111873	0.925529	9.41357	8.70009	8.58822	9.44794	9.38904	9.13043
51195	-0.668089	0.000252381	-1.05652	6.10578e-19	-0.0304647	0.999718	-0.127933	0.832408	0.388433	0.373894	10.487	9.81888	9.43045	10.4565	10.359	10.0935
220	0.881583	0.000252626	0.757321	7.85808e-08	0.17488	0.999718	0.0216394	0.982608	0.124262	0.934416	7.62764	8.50923	8.38497	7.80252	7.64928	7.93053
54866	-0.608981	0.000252996	-0.681039	1.20466e-11	0.127305	0.999718	0.0332961	0.964411	0.0720581	0.950041	9.621	9.01202	8.93996	9.7483	9.65429	9.4196
541471	0.524821	0.000252996	0.573966	2.88061e-11	0.0944643	0.999718	0.0532302	0.924106	-0.0491453	0.961132	5.67058	6.1954	6.24455	5.76504	5.72381	5.8993
8326	0.700015	0.000253222	0.448149	5.28944e-05	-0.045823	0.999718	-0.0598858	0.935686	0.251866	0.730902	5.95899	6.659	6.40714	5.91317	5.8991	6.10053
84331	-0.580084	0.00025389	-0.774644	4.93154e-15	-0.0907519	0.999718	-0.0236897	0.972425	0.19456	0.764556	7.84929	7.2692	7.07464	7.75853	7.8256	7.56984
23452	0.962841	0.00025599	1.35793	3.34487e-16	-0.0362382	0.999718	0.084838	0.934366	-0.395092	0.654109	7.9417	8.90454	9.29963	7.90546	8.02654	8.41436
26119	-0.506175	0.00025599	-0.464652	1.18863e-08	-0.0278207	0.999718	-0.0704387	0.888606	-0.0415233	0.965658	7.41176	6.90558	6.94711	7.38394	7.34132	7.21992
150094	1.01062	0.000257692	1.51708	1.22948e-17	0.164244	0.999718	0.0465065	0.968877	-0.506468	0.515925	6.14462	7.15524	7.6617	6.30887	6.19113	6.68299
23643	1.18149	0.000259023	1.27005	5.94478e-11	0.0430679	0.999718	0.186226	0.869937	-0.0885583	0.970255	8.76367	9.94515	10.0337	8.80673	8.94989	9.26976
23086	-1.05278	0.000260468	-1.24839	1.19482e-12	-0.136994	0.999718	-0.264387	0.799271	0.195609	0.905805	8.27581	7.22303	7.02742	8.13881	8.01142	7.74198
90488	0.620179	0.000261129	0.813572	1.2577e-14	0.168468	0.999718	0.0973998	0.870299	-0.193392	0.788272	6.807	7.42718	7.62058	6.97547	6.9044	7.13716
11257	-0.629459	0.000261203	-0.96957	3.17906e-18	-0.00879901	0.999718	-0.00173267	0.998299	0.340111	0.453733	7.99554	7.36608	7.02597	7.98674	7.9938	7.67645
94234	1.50255	0.000264511	1.26281	1.53907e-07	-0.228316	0.999718	0.00662572	0.997144	0.239744	0.923066	7.2005	8.70305	8.46331	6.97219	7.20713	7.61936
27283	-0.954451	0.000265987	-1.02701	6.09596e-11	-0.0836387	0.999718	-0.253127	0.799271	0.0725596	0.969577	8.0687	7.11425	7.04169	7.98506	7.81557	7.61667
80223	-0.602402	0.000266238	-0.636929	1.17517e-10	-0.0347147	0.999718	-0.117886	0.826296	0.0345266	0.979175	11.9543	11.3519	11.3174	11.9196	11.8364	11.6895
79161	0.52026	0.000268242	0.423798	3.54736e-07	-0.0495799	0.999718	0.0456944	0.934366	0.0964616	0.905843	9.13272	9.65298	9.55652	9.08314	9.17841	9.29328
23753	0.81841	0.00026831	1.01856	1.56027e-13	-0.0039865	0.999718	0.0977191	0.909402	-0.200147	0.857338	10.9449	11.7633	11.9635	10.9409	11.0426	11.32
138716	-0.421969	0.000269111	-0.459545	3.98139e-11	0.0307568	0.999718	-0.0803454	0.835119	0.0375758	0.961679	8.89043	8.46847	8.43089	8.92119	8.81009	8.71006
2672	0.406984	0.000269205	0.244301	0.000162678	0.200376	0.677195	0.0495123	0.908746	0.162682	0.671239	7.2221	7.62909	7.4664	7.42248	7.27162	7.36284
2535	0.511535	0.000269288	0.521398	4.47915e-10	0.0886568	0.999718	0.103533	0.823127	-0.0098626	0.997082	6.16133	6.67287	6.68273	6.24999	6.26487	6.39056
619279	-0.814876	0.000270219	-1.07202	1.23444e-14	-0.0865442	0.999718	-0.0439524	0.964551	0.257148	0.785356	8.51275	7.69787	7.44072	8.4262	8.46879	8.12734
8460	0.498696	0.000270219	0.620588	1.60559e-13	0.00556816	0.999718	0.0570135	0.913242	-0.121891	0.857338	6.53768	7.03637	7.15826	6.54325	6.59469	6.76655
187	0.660603	0.000270219	0.76942	2.78516e-12	0.0148063	0.999718	0.207942	0.799271	-0.108817	0.919927	7.07246	7.73306	7.84188	7.08727	7.2804	7.40729
10788	-0.594258	0.000270407	-0.970275	1.25712e-19	-0.124851	0.999718	-0.149168	0.799271	0.376017	0.291033	9.47289	8.87864	8.50262	9.34804	9.32373	9.0871
196883	0.507391	0.000270407	0.388523	1.60986e-06	-0.0171145	0.999718	-0.0540237	0.918663	0.118868	0.868834	7.28967	7.79706	7.67819	7.27256	7.23565	7.40955
6648	1.16569	0.000272026	1.43347	2.79378e-13	0.0271038	0.999718	0.0448078	0.974304	-0.267778	0.870727	9.49657	10.6623	10.93	9.52368	9.54138	9.99803
6774	0.570244	0.000272026	0.585153	3.64193e-10	0.0950683	0.999718	-0.036869	0.95675	-0.0149086	0.993605	9.64989	10.2201	10.235	9.74495	9.61302	9.85324
84304	-0.410313	0.000272333	-0.424243	2.81299e-10	0.0101731	0.999718	-0.0172837	0.971222	0.0139301	0.991575	8.14505	7.73474	7.72081	8.15522	8.12777	7.99437
140801	-0.431566	0.000273347	-0.51328	1.22295e-12	0.0868356	0.999718	0.0354862	0.940297	0.0817136	0.902865	7.56051	7.12895	7.04723	7.64735	7.596	7.41247
84847	0.444451	0.000273682	0.22732	0.00142303	0.0394938	0.999718	0.0385329	0.93471	0.217131	0.530821	5.67106	6.11551	5.89838	5.71055	5.70959	5.78104
7551	-0.423365	0.000273895	-0.39985	5.77168e-09	-0.145559	0.999718	-0.0960625	0.805182	-0.023515	0.980053	7.21581	6.79244	6.81596	7.07025	7.11974	7.02092
3702	0.790376	0.000277497	0.805756	4.79563e-10	0.108363	0.999718	0.0533119	0.954068	-0.0153806	0.997082	6.88277	7.67314	7.68852	6.99113	6.93608	7.19576
122060	0.460668	0.000278094	0.571045	2.0974e-13	0.0760784	0.999718	0.050114	0.918663	-0.110377	0.864386	5.94513	6.40579	6.51617	6.0212	5.99524	6.16563
139818	0.725017	0.000278094	0.882564	4.67246e-13	0.0720451	0.999718	0.0249075	0.977685	-0.157547	0.879834	7.44782	8.17284	8.33038	7.51987	7.47273	7.76431
5336	0.796497	0.000278094	0.77714	2.10944e-09	0.0182223	0.999718	-0.0300332	0.97484	0.0193578	0.994774	9.28092	10.0774	10.0581	9.29914	9.25089	9.54355
10016	0.275087	0.000279163	0.0661987	0.173784	0.0200754	0.999718	-0.0114619	0.971222	0.208889	0.147321	11.2516	11.5267	11.3178	11.2717	11.2401	11.2851
51296	0.858142	0.000282713	0.89184	2.56116e-10	-0.0615315	0.999718	0.0923759	0.918663	-0.0336977	0.988947	8.57667	9.43481	9.46851	8.51514	8.66904	8.90659
153830	0.505102	0.000283544	0.709784	5.72317e-16	0.0229989	0.999718	0.0384513	0.94944	-0.204682	0.666074	8.94512	9.45022	9.6549	8.96812	8.98357	9.19651
29091	0.561247	0.000283652	0.326711	0.000271668	0.088342	0.999718	0.066565	0.909407	0.234537	0.646856	7.71214	8.27339	8.03885	7.80049	7.77871	7.87454
79600	0.37313	0.000283732	0.381481	4.59723e-10	-0.0259473	0.999718	0.0910848	0.799271	-0.00835092	0.99537	7.35161	7.72474	7.73309	7.32566	7.44269	7.51099
357	-0.764477	0.000284175	-0.592019	1.34466e-06	-0.0347082	0.999718	-0.0465241	0.958075	-0.172458	0.87383	7.26346	6.49898	6.67144	7.22875	7.21693	7.02753
51204	-0.449713	0.000286098	-0.429473	4.47402e-09	0.0691121	0.999718	0.106889	0.801319	-0.0202397	0.985889	10.0345	9.58483	9.60507	10.1037	10.1414	9.932
83737	-0.528885	0.000286608	-0.67788	5.06008e-14	-0.11416	0.999718	-0.119502	0.80555	0.148995	0.819287	8.69515	8.16627	8.01727	8.58099	8.57565	8.41003
80323	-0.522049	0.000288343	-0.652674	1.60559e-13	0.0953095	0.999718	-0.043943	0.938865	0.130625	0.855029	7.28029	6.75824	6.62761	7.3756	7.23634	7.0604
36	-0.328469	0.000288809	-0.338195	3.73956e-10	0.0414333	0.999718	0.0164248	0.966908	0.00972667	0.992669	6.51977	6.1913	6.18157	6.5612	6.5362	6.41503
84034	0.676106	0.000289655	0.783466	4.17652e-12	0.254115	0.999718	0.188842	0.799271	-0.10736	0.92499	8.17326	8.84936	8.95672	8.42737	8.3621	8.54222
9131	-0.438696	0.000289655	-0.494064	1.32577e-11	-0.0358821	0.999718	-0.00801434	0.989421	0.0553682	0.946331	10.4359	9.9972	9.94184	10.4	10.4279	10.2596
2494	-0.700004	0.000290635	-0.778051	2.25088e-11	-0.0789622	0.999718	-0.015313	0.986742	0.0780471	0.953089	9.36473	8.66473	8.58668	9.28577	9.34942	9.08236
2767	-0.824083	0.000291672	-1.12938	2.22547e-15	-0.102524	0.999718	-0.269913	0.799271	0.305292	0.72134	10.8843	10.0602	9.75492	10.7818	10.6144	10.401
9404	0.727712	0.000291672	0.715602	1.82763e-09	0.0834723	0.999718	0.0105809	0.992302	0.0121107	0.997533	9.4932	10.2209	10.2088	9.57667	9.50378	9.75795
51056	0.701385	0.000291813	0.761885	5.51691e-11	0.0897838	0.999718	0.0987125	0.888606	-0.0605	0.963587	9.64807	10.3495	10.41	9.73786	9.74678	9.95633
10525	0.662689	0.000292963	0.645777	2.47358e-09	0.0995568	0.999718	0.0292185	0.971022	0.0169122	0.994322	7.53161	8.1943	8.17739	7.63117	7.56083	7.78129
131118	-0.334443	0.000292975	-0.431845	3.84842e-14	-0.059912	0.999718	0.0103072	0.979722	0.097402	0.809277	8.25001	7.91557	7.81817	8.1901	8.26032	8.10037
1879	0.817843	0.0002933	0.663353	4.67039e-07	-0.0130233	0.999718	-0.0505104	0.957368	0.15449	0.903642	6.62105	7.43889	7.2844	6.60803	6.57054	6.83994
7732	-0.305788	0.0002933	-0.261767	1.15797e-07	-0.0887649	0.999718	-0.0394105	0.899824	-0.0440209	0.934239	6.65223	6.34644	6.39047	6.56347	6.61282	6.53218
3904	0.843546	0.00029888	0.775105	1.59674e-08	0.00967795	0.999718	0.0277325	0.978156	0.0684407	0.967521	5.72442	6.56797	6.49953	5.7341	5.75216	6.00779
84975	-0.452314	0.000299804	-0.410087	2.39019e-08	-0.0892608	0.999718	-0.0816073	0.846341	-0.0422273	0.961132	8.68428	8.23197	8.2742	8.59502	8.60268	8.49825
114884	0.343661	0.000299931	0.310583	2.62309e-08	-0.0344653	0.999718	-0.0205123	0.960459	0.0330775	0.960829	7.81637	8.16003	8.12696	7.78191	7.79586	7.91354
23507	0.372138	0.000300787	0.416478	1.89551e-11	0.16071	0.937483	0.00684395	0.989421	-0.0443392	0.951714	8.70989	9.08203	9.12637	8.8706	8.71674	8.87815
64073	-0.749819	0.000301534	-0.908383	7.3906e-13	-0.0534276	0.999718	-0.0657167	0.93471	0.158563	0.883788	11.386	10.6362	10.4777	11.3326	11.3203	11.0493
5028	-0.58299	0.000301536	-0.712524	5.02983e-13	0.0497009	0.999718	-0.0421702	0.950763	0.129534	0.875396	6.98918	6.40619	6.27665	7.03888	6.94701	6.74229
4245	0.421416	0.000301536	0.496298	2.45409e-12	0.0176802	0.999718	0.0249058	0.960692	-0.0748815	0.914709	9.1921	9.61352	9.6884	9.20978	9.21701	9.3712
55620	-0.815515	0.000302217	-1.15524	4.83468e-16	-0.126257	0.999718	-0.203075	0.799271	0.339729	0.651626	9.14816	8.33265	7.99292	9.02191	8.94509	8.6774
28992	-0.494676	0.000302962	-0.655412	1.30257e-14	-0.0381204	0.999718	-0.0234771	0.968756	0.160736	0.780521	6.75493	6.26025	6.09951	6.71681	6.73145	6.52288
80307	1.13987	0.000303103	0.964663	1.66648e-07	-0.0436361	0.999718	-0.167424	0.884816	0.175202	0.927572	7.10754	8.24741	8.07221	7.06391	6.94012	7.38688
1593	-0.904056	0.00030312	-1.23884	2.57326e-15	-0.0120626	0.999718	-0.0253319	0.98044	0.334786	0.723952	9.23126	8.32721	7.99242	9.2192	9.20593	8.80993
55700	0.446063	0.000303881	0.5467	4.59439e-13	0.087391	0.999718	0.0258254	0.961126	-0.100636	0.87383	10.3646	10.8107	10.9113	10.452	10.3904	10.5705
81894	0.398167	0.000303967	0.365795	1.68059e-08	0.0659776	0.999718	0.124524	0.799271	0.0323714	0.967494	9.74794	10.1461	10.1137	9.81392	9.87246	9.92947
2982	1.04342	0.000307872	1.16171	2.48112e-11	0.011524	0.999718	0.0750472	0.951241	-0.118291	0.953089	7.22042	8.26384	8.38213	7.23194	7.29547	7.64411
54704	0.463813	0.000308229	0.652513	7.38721e-16	0.0436117	0.999718	0.0661354	0.887626	-0.1887	0.666352	5.99526	6.45907	6.64777	6.03887	6.0614	6.24037
3594	0.865147	0.000308978	0.882924	6.02652e-10	0.0891233	0.999718	0.0961971	0.918663	-0.0177771	0.996945	6.54443	7.40958	7.42736	6.63356	6.64063	6.89601
10019	0.565261	0.000311903	0.592186	2.4838e-10	0.244236	0.937483	0.0288316	0.9658	-0.0269252	0.98451	8.63458	9.19984	9.22676	8.87881	8.66341	8.88479
120	-0.795715	0.000311903	-0.885995	2.55438e-11	-0.218309	0.999718	-0.173086	0.813494	0.0902804	0.953089	9.83635	9.04063	8.95035	9.61804	9.66326	9.44174
30061	0.923373	0.00031366	0.875537	6.84877e-09	0.222483	0.999718	0.141332	0.874731	0.0478363	0.981695	7.81021	8.73358	8.68574	8.03269	7.95154	8.19843
84419	-0.716338	0.000318195	-0.998406	1.30531e-15	-0.0782107	0.999718	-0.0509065	0.951401	0.282068	0.686743	11.026	10.3097	10.0276	10.9478	10.9751	10.6663
1051	0.686256	0.000318552	1.13218	1.3362e-19	0.0374045	0.999718	0.0455994	0.956527	-0.445919	0.285235	9.87121	10.5575	11.0034	9.90861	9.91681	10.2603
6252	0.503162	0.000319847	0.560069	2.75885e-11	0.121051	0.999718	0.036559	0.950763	-0.056907	0.953089	6.27522	6.77839	6.83529	6.39628	6.31178	6.4969
283209	0.435833	0.000319847	0.393429	3.09225e-08	0.0301916	0.999718	0.0282392	0.95675	0.0424046	0.960801	7.01655	7.45239	7.40998	7.04675	7.04479	7.1695
684	0.87539	0.000326854	0.930272	1.65528e-10	0.0186095	0.999718	0.131941	0.878669	-0.0548814	0.979175	8.39815	9.27354	9.32842	8.41676	8.53009	8.76592
83854	0.306628	0.000327804	0.258813	2.03897e-07	0.0436064	0.999718	0.0031007	0.995025	0.0478142	0.927572	5.55807	5.8647	5.81689	5.60168	5.56117	5.65797
1384	-0.539749	0.000329877	-0.688641	9.67715e-14	-0.0137501	0.999718	-0.0803582	0.881889	0.148891	0.822335	7.05918	6.51943	6.37054	7.04543	6.97882	6.79891
84448	-0.713595	0.000332821	-0.992247	1.70179e-15	0.00640195	0.999718	-0.228034	0.799271	0.278652	0.695139	7.50771	6.79412	6.51546	7.51411	7.27968	7.10125
1535	0.583292	0.000332821	0.477224	4.65369e-07	0.0961875	0.999718	0.00755146	0.993284	0.106068	0.914002	11.1939	11.7772	11.6711	11.2901	11.2014	11.3821
25979	-0.365224	0.000332821	-0.360001	2.26165e-09	0.0144226	0.999718	0.0424132	0.913065	-0.00522263	0.997653	8.29377	7.92854	7.93376	8.30819	8.33618	8.18561
147807	-0.445229	0.000332821	-0.439003	2.23593e-09	0.0443834	0.999718	0.0206547	0.968877	-0.00622596	0.997755	7.36028	6.91505	6.92128	7.40466	7.38094	7.22164
521	-0.50918	0.000333277	-0.484314	7.02682e-09	0.000200545	0.999718	0.0836371	0.866293	-0.0248661	0.983633	9.15571	8.64653	8.6714	9.15591	9.23935	9.01555
10135	0.953238	0.000335037	1.00835	2.07926e-10	-0.0269672	0.999718	0.0646511	0.954454	-0.0551132	0.979175	7.61511	8.56835	8.62346	7.58815	7.67976	7.97979
79672	-0.620876	0.000335595	-0.295032	0.00369169	-0.0366832	0.999718	0.0726361	0.911551	-0.325844	0.499996	9.681	9.06012	9.38597	9.64432	9.75364	9.5805
1315	0.291393	0.00033689	0.267828	2.0274e-08	0.012072	0.999718	-0.0288248	0.927319	0.0235643	0.968076	10.4317	10.7231	10.6995	10.4437	10.4028	10.5176
375387	0.388763	0.000336892	0.319929	4.11528e-07	-0.0144207	0.999718	0.0106741	0.981175	0.0688347	0.916259	5.76985	6.15862	6.08978	5.75543	5.78053	5.88603
2889	0.353042	0.000338429	0.370405	2.85458e-10	0.0785534	0.999718	-0.002697	0.995316	-0.017363	0.983359	9.55459	9.90764	9.925	9.63315	9.5519	9.69278
10870	1.03445	0.000338486	0.963339	1.38677e-08	0.0820133	0.999718	0.0862489	0.940297	0.0711082	0.974898	9.05069	10.0851	10.014	9.1327	9.13694	9.43052
3202	-0.785913	0.000339332	-1.2779	4.08963e-19	-0.061931	0.999718	-0.142707	0.846872	0.491984	0.324423	11.0224	10.2365	9.74454	10.9605	10.8797	10.5481
56159	-1.19737	0.000343319	-1.72523	3.18503e-16	0.0549395	0.999718	0.174685	0.886516	0.527859	0.619856	8.74635	7.54898	7.02112	8.80129	8.92104	8.24647
2568	0.871992	0.000343319	1.16994	1.07709e-14	0.0781538	0.999718	0.0640159	0.950477	-0.297952	0.765469	5.75855	6.63055	6.9285	5.83671	5.82257	6.18134
136306	-0.69084	0.000344555	-0.85557	4.21903e-13	-0.13655	0.999718	-0.0763028	0.918663	0.164729	0.868834	6.49187	5.80103	5.63631	6.35532	6.41557	6.15767
8542	0.555309	0.000346001	0.458427	3.98198e-07	0.046045	0.999718	0.0382547	0.953292	0.0968828	0.917516	6.25638	6.81169	6.7148	6.30242	6.29463	6.44069
84954	-0.433232	0.000349448	-0.49552	1.20002e-11	0.100417	0.999718	-0.0197156	0.970329	0.0622881	0.935418	7.13346	6.70022	6.63794	7.23387	7.11374	6.9734
23277	-0.624448	0.00034997	-0.680506	7.77834e-11	0.0587525	0.999718	-0.134103	0.817419	0.0560579	0.962099	8.37282	7.74837	7.69231	8.43157	8.23871	8.10247
8291	0.507758	0.000350677	0.64894	1.09281e-13	0.0134035	0.999718	0.0353818	0.952336	-0.141182	0.822172	6.17993	6.68769	6.82887	6.19333	6.21531	6.41124
4128	-0.919537	0.000351048	-1.33971	1.93385e-16	-0.0677348	0.999718	-0.120127	0.899824	0.420172	0.598146	12.9501	12.0305	11.6104	12.8823	12.83	12.4573
3572	0.619412	0.000352892	0.592655	6.61454e-09	-0.0306604	0.999718	0.0248227	0.974132	0.0267565	0.987241	9.48989	10.1093	10.0825	9.45923	9.51471	9.7007
4257	-0.447332	0.000353416	-0.877251	4.42064e-24	-0.121157	0.999718	-0.0570981	0.904147	0.429919	0.0325059	7.82652	7.37919	6.94927	7.70537	7.76942	7.50838
84224	0.419701	0.000355982	0.322334	2.31921e-06	0.0323111	0.999718	-0.0194838	0.968877	0.0973673	0.873226	5.93808	6.35778	6.26041	5.97039	5.9186	6.05321
63027	-0.826133	0.00035911	-1.12137	7.06962e-15	-0.133686	0.999718	-0.245023	0.799271	0.295238	0.748348	9.57561	8.74948	8.45424	9.44192	9.33059	9.09849
22	-0.345708	0.000360554	-0.195919	0.000500369	0.095541	0.999718	0.0661494	0.840138	-0.149789	0.636896	8.56356	8.21785	8.36764	8.6591	8.62971	8.52464
2323	0.391602	0.000361171	0.28057	1.03284e-05	0.0610988	0.999718	0.0574056	0.886516	0.111032	0.820754	5.92116	6.31276	6.20173	5.98226	5.97857	6.05352
4649	-0.642406	0.000361171	-0.677493	2.7849e-10	-0.222157	0.999718	-0.165296	0.799271	0.0350868	0.981088	8.29821	7.65581	7.62072	8.07605	8.13292	7.97492
3685	0.506303	0.000363378	0.590882	5.92803e-12	-0.0435128	0.999718	-0.0229931	0.970353	-0.0845799	0.920603	9.25513	9.76144	9.84602	9.21162	9.23214	9.44071
165545	-0.556465	0.000364712	-0.866332	6.35784e-18	0.0232216	0.999718	-0.122874	0.813494	0.309868	0.450651	7.51339	6.95693	6.64706	7.53662	7.39052	7.19123
79073	0.433724	0.000364712	0.404799	1.51292e-08	-0.0526518	0.999718	0.00874514	0.988349	0.028925	0.976245	8.54242	8.97614	8.94722	8.48977	8.55116	8.67941
3109	1.12768	0.000364712	1.12556	1.85439e-09	0.123466	0.999718	0.1098	0.930517	0.00212581	0.999651	10.9636	12.0913	12.0892	11.0871	11.0734	11.4102
4351	-0.461372	0.000365324	-0.501192	9.85181e-11	-0.0622414	0.999718	-0.131894	0.799271	0.0398203	0.964039	7.04837	6.587	6.54718	6.98613	6.91648	6.82192
11099	-0.376445	0.000369021	-0.369715	3.19853e-09	-0.0133376	0.999718	-0.104018	0.799271	-0.00673056	0.997132	6.48772	6.11128	6.11801	6.47438	6.3837	6.32123
10516	0.538558	0.000369886	0.306894	0.00047701	0.0651641	0.999718	0.000700317	0.999163	0.231664	0.641091	6.73617	7.27473	7.04306	6.80133	6.73687	6.86525
7319	-0.45754	0.000371807	-0.58015	1.86812e-13	0.0355777	0.999718	-0.0961616	0.820118	0.12261	0.835322	10.9325	10.475	10.3524	10.9681	10.8364	10.7103
55915	-0.358467	0.000373037	-0.349259	4.24158e-09	-0.0277272	0.999718	-0.0136117	0.975426	-0.00920757	0.994322	7.8384	7.47993	7.48914	7.81067	7.82479	7.70803
51031	-0.343993	0.00037386	-0.402263	5.9302e-12	-0.00491134	0.999718	0.0290618	0.940282	0.0582704	0.919298	10.1135	9.76948	9.71121	10.1086	10.1425	9.98665
11254	0.79559	0.000374649	1.29964	4.62888e-19	0.0425623	0.999718	0.0513855	0.95675	-0.504053	0.316028	5.44972	6.24531	6.74937	5.49229	5.50111	5.89638
6687	-0.476173	0.000378763	-0.494343	5.35725e-10	-0.0722928	0.999718	-0.0808375	0.864331	0.0181699	0.989877	11.1057	10.6295	10.6113	11.0334	11.0248	10.8966
84681	-0.462357	0.000379447	-0.422148	3.11961e-08	0.0519933	0.999718	0.0882696	0.841746	-0.0402092	0.964039	9.47418	9.01183	9.05203	9.52618	9.56245	9.36407
64856	0.468772	0.000379796	0.505817	1.38529e-10	0.0912105	0.999718	0.00229639	0.997051	-0.0370454	0.969376	6.33614	6.80492	6.84196	6.42735	6.33844	6.52379
1232	0.563313	0.000380233	0.407715	9.07304e-06	0.0390175	0.999718	0.0558089	0.928015	0.155598	0.824757	5.62703	6.19035	6.03475	5.66605	5.68284	5.80204
84941	0.573188	0.000380233	0.472889	4.76226e-07	-0.0762287	0.999718	-0.103706	0.852692	0.100298	0.917516	7.67449	8.24768	8.14738	7.59826	7.57078	7.79652
285419	-0.51284	0.000382487	-0.181265	0.0383396	-0.161131	0.999718	-0.022607	0.971222	-0.331575	0.291737	6.56698	6.05414	6.38572	6.40585	6.54438	6.45397
874	0.778208	0.000382487	1.06533	5.91228e-15	0.173333	0.999718	0.181001	0.804758	-0.287122	0.732009	6.18332	6.96153	7.24865	6.35665	6.36432	6.62523
8809	0.607299	0.000382487	0.628402	6.1816e-10	0.00736799	0.999718	0.0628874	0.9249	-0.0211028	0.991575	7.03361	7.6409	7.66201	7.04097	7.09649	7.27305
84273	-0.351792	0.000382688	-0.424723	1.73605e-12	-0.0312411	0.999718	0.0330172	0.934366	0.0729306	0.890745	9.38506	9.03326	8.96033	9.35382	9.41807	9.24869
55971	0.636547	0.000383172	0.671884	3.14179e-10	-0.0251386	0.999718	-0.0459943	0.951401	-0.0353379	0.980761	9.22813	9.86468	9.90002	9.203	9.18214	9.43927
58495	-0.554283	0.000385176	-0.705978	1.7216e-13	0.0376078	0.999718	-0.0118501	0.987096	0.151695	0.829757	9.60353	9.04925	8.89755	9.64114	9.59168	9.36882
79849	-0.970221	0.000386713	-1.53984	2.75141e-18	0.00385644	0.999718	-0.216416	0.813494	0.569624	0.408327	9.21999	8.24977	7.68015	9.22385	9.00357	8.64349
170954	0.822578	0.000388213	0.999477	1.38896e-12	-0.00903243	0.999718	0.0340454	0.973068	-0.176899	0.883828	7.61939	8.44197	8.61887	7.61036	7.65344	7.96636
3071	0.661537	0.000388552	0.651689	3.27651e-09	-0.0618827	0.999718	0.0197204	0.98044	0.00984812	0.997653	6.58437	7.24591	7.23606	6.52249	6.60409	6.80827
9388	0.854457	0.000389486	1.15915	9.73793e-15	0.0329185	0.999718	0.131731	0.875599	-0.304695	0.750493	7.91716	8.77162	9.07631	7.95008	8.04889	8.35252
389434	-0.901276	0.000389486	-0.736841	6.25716e-07	-0.074362	0.999718	-0.213297	0.803437	-0.164435	0.914002	7.29291	6.39164	6.55607	7.21855	7.07961	6.94354
8751	0.453055	0.000390188	0.477398	3.4859e-10	0.214677	0.783354	0.140303	0.799271	-0.0243424	0.981557	11.6741	12.1271	12.1515	11.8888	11.8144	11.9189
3290	0.625203	0.000400627	0.73799	4.93211e-12	0.128896	0.999718	0.0978326	0.873832	-0.112787	0.914902	5.96365	6.58885	6.70164	6.09254	6.06148	6.26629
57823	0.641253	0.000400627	0.534704	4.00147e-07	-0.0100132	0.999718	0.0180392	0.980764	0.106549	0.922809	6.36652	7.00777	6.90122	6.35651	6.38456	6.5624
64922	-0.861558	0.000402801	-1.24978	3.97534e-16	-0.094107	0.999718	-0.108906	0.906971	0.388221	0.614189	10.3508	9.48927	9.10105	10.2567	10.2419	9.88742
84928	-0.366886	0.000402801	-0.512946	2.51261e-15	-0.106007	0.999718	-0.166375	0.799271	0.14606	0.690969	9.27419	8.90731	8.76125	9.16819	9.10782	9.03103
23493	0.451613	0.000402801	0.388867	1.76861e-07	0.0863627	0.999718	0.00827584	0.989421	0.0627461	0.940807	6.05155	6.50316	6.44042	6.13791	6.05983	6.20552
366	1.39371	0.000407634	2.16254	1.16623e-17	0.0887491	0.999718	0.0987812	0.952173	-0.768832	0.461881	5.74029	7.13399	7.90283	5.82903	5.83907	6.49464
6048	-0.457065	0.000407634	-0.583512	1.84256e-13	-0.00695299	0.999718	0.0213895	0.968877	0.126446	0.825781	8.50426	8.0472	7.92075	8.49731	8.52565	8.31544
2920	1.35516	0.000410476	2.86508	5.4019e-26	0.322786	0.999718	0.196798	0.887626	-1.50992	0.00585513	5.87588	7.23103	8.74095	6.19866	6.07268	6.90175
2961	0.380227	0.000410476	0.422146	5.91182e-11	0.131906	0.999718	0.0867373	0.811657	-0.0419188	0.954586	9.95337	10.3336	10.3755	10.0853	10.0401	10.1471
1678	-0.469129	0.000415634	-0.466314	2.84198e-09	-0.0683878	0.999718	0.00405282	0.995237	-0.00281491	0.99965	6.91878	6.44965	6.45246	6.85039	6.92283	6.74824
10979	0.66816	0.000416856	0.903056	1.42663e-14	0.0459623	0.999718	0.152169	0.811657	-0.234897	0.760668	8.67272	9.34088	9.57577	8.71868	8.82489	9.03224
1031	0.551563	0.000416901	0.460197	4.22419e-07	-0.0308501	0.999718	0.0293544	0.9658	0.0913665	0.922912	6.55811	7.10967	7.01831	6.52726	6.58747	6.72814
718	1.23935	0.000423424	1.32842	2.3131e-10	-0.0250983	0.999718	-0.0307164	0.982608	-0.0890686	0.973266	6.5928	7.83216	7.92122	6.5677	6.56209	7.03374
947	0.76072	0.0004246	0.625908	6.14991e-07	0.00489965	0.999718	0.0822955	0.920083	0.134812	0.917516	8.27115	9.03187	8.89706	8.27605	8.35345	8.52468
114990	0.614473	0.000425423	0.850121	5.02088e-15	0.014528	0.999718	0.0398586	0.95675	-0.235648	0.717019	6.92163	7.5361	7.77175	6.93616	6.96149	7.21915
275	-0.628056	0.000427212	-0.743481	5.24409e-12	-0.15199	0.999718	-0.0126106	0.988688	0.115425	0.914002	9.35026	8.72221	8.60678	9.19827	9.33765	9.07193
3111	1.03554	0.000427336	1.02654	3.28828e-09	0.141186	0.999718	0.0619184	0.961055	0.00899648	0.998143	7.58331	8.61885	8.60986	7.7245	7.64523	7.98203
23017	0.342121	0.00042795	0.493592	6.44047e-16	0.0593346	0.999718	0.0133645	0.97484	-0.151471	0.62828	5.55084	5.89297	6.04444	5.61018	5.56421	5.72701
5604	0.407072	0.000428123	0.393828	7.12095e-09	0.0232455	0.999718	0.0520422	0.905671	0.0132432	0.992433	8.56972	8.97679	8.96354	8.59296	8.62176	8.7284
152519	-0.958704	0.000428321	-0.829243	1.75711e-07	-0.068028	0.999718	-0.134921	0.893491	-0.129461	0.944719	8.32843	7.36973	7.49919	8.26041	8.19351	7.97708
2194	0.718046	0.000430349	0.832211	1.26612e-11	0.299678	0.999718	0.0317953	0.971222	-0.114165	0.927572	9.77198	10.49	10.6042	10.0717	9.80378	10.1099
10994	-0.417644	0.000430909	-0.559829	2.32694e-14	-0.0301349	0.999718	-0.0792158	0.844834	0.142185	0.773747	9.18941	8.77177	8.62958	9.15928	9.1102	8.97134
1071	1.08777	0.000431223	0.960792	1.02153e-07	0.0783644	0.999718	0.142174	0.902399	0.126978	0.953089	6.39866	7.48643	7.35945	6.47702	6.54083	6.79951
47	0.439306	0.00043196	0.420455	1.01241e-08	0.107613	0.999718	-0.0782364	0.856977	0.0188512	0.987719	9.38405	9.82336	9.80451	9.49167	9.30582	9.51976
4595	-0.37797	0.000440685	-0.369321	5.57942e-09	-0.0256796	0.999718	-0.013081	0.978156	-0.00864926	0.995571	8.85885	8.48088	8.48953	8.83317	8.84577	8.72204
7461	-0.488261	0.000443642	-0.573571	7.93482e-12	0.00387491	0.999718	-0.0453724	0.934366	0.0853107	0.918338	7.53969	7.05143	6.96612	7.54356	7.49432	7.33053
6423	0.780689	0.000448979	0.60622	2.59009e-06	0.0167938	0.999718	-0.0234766	0.98044	0.174469	0.881142	5.56527	6.34596	6.17149	5.58206	5.54179	5.7793
136	-0.751514	0.000448979	-0.750798	2.85877e-09	-0.0769449	0.999718	-0.0349638	0.969646	-0.000715678	0.999896	9.03989	8.28838	8.28909	8.96294	9.00493	8.75611
57657	-0.516507	0.000449109	-0.728127	2.40349e-15	-0.0931568	0.999718	-0.120628	0.80555	0.21162	0.679354	7.58455	7.06804	6.85642	7.49139	7.46392	7.28822
23314	-0.79699	0.000451143	-1.09514	8.50215e-15	-0.025923	0.999718	-0.15039	0.845493	0.298146	0.731281	11.2123	10.4153	10.1171	11.1863	11.0619	10.7933
55684	-0.436403	0.000451143	-0.442583	1.78372e-09	0.0205502	0.999718	-0.0688293	0.873832	0.00618019	0.997845	7.72105	7.28465	7.27847	7.7416	7.65222	7.54728
54625	0.613463	0.000454707	0.553759	6.19771e-08	0.0459382	0.999718	0.000218494	0.999864	0.0597037	0.961132	8.04748	8.66094	8.60124	8.09341	8.0477	8.24957
10965	-0.564935	0.000455175	-0.555114	5.02624e-09	-0.222672	0.999718	-0.0448656	0.949154	-0.00982109	0.997533	8.38382	7.81889	7.82871	8.16115	8.33896	8.1421
644873	0.379083	0.000455539	0.230068	0.000239497	0.0506588	0.999718	0.136741	0.799271	0.149016	0.704555	6.9495	7.32858	7.17957	7.00016	7.08624	7.09238
55577	0.383448	0.000455539	0.346559	6.03449e-08	0.0163819	0.999718	0.041866	0.919513	0.0368888	0.961132	9.46299	9.84643	9.80955	9.47937	9.50485	9.60204
7067	-0.41873	0.000455539	-0.43497	8.14266e-10	-0.145872	0.999718	-0.121911	0.799271	0.01624	0.989877	6.38672	5.96799	5.95175	6.24085	6.26481	6.17286
4680	0.93017	0.000457244	1.12704	2.48837e-12	0.200809	0.999718	-0.0818346	0.93816	-0.196866	0.889138	12.1945	13.1246	13.3215	12.3953	12.1126	12.5758
682	-0.987002	0.000460101	-1.49451	6.883e-17	-0.232849	0.999718	-0.2442	0.800858	0.507504	0.525154	11.4882	10.5012	9.99365	11.2553	11.244	10.8789
10207	-0.487077	0.000461202	-0.475643	6.28486e-09	-0.103467	0.999718	-0.192483	0.799271	-0.0114339	0.995014	6.58846	6.10138	6.11282	6.48499	6.39598	6.34087
5792	-0.829629	0.000461706	-1.29736	1.22294e-17	-0.0713257	0.999718	-0.207728	0.799271	0.467732	0.450651	10.7668	9.93713	9.4694	10.6954	10.559	10.2604
8224	-0.314656	0.000462027	-0.238006	4.82846e-06	-0.0458054	0.999718	-0.00214367	0.996311	-0.0766505	0.868834	5.59854	5.28389	5.36054	5.55274	5.5964	5.50426
91703	0.456131	0.000462627	0.247848	0.00107429	0.162965	0.999718	0.0233067	0.967548	0.208283	0.614189	5.92633	6.38246	6.17418	6.08929	5.94963	6.05613
1305	-0.498773	0.000462818	-0.38881	2.50862e-06	-0.168741	0.999718	0.0179472	0.977429	-0.109963	0.881876	7.18031	6.68153	6.7915	7.01157	7.19825	7.02051
64081	-0.998752	0.000464538	-1.73877	2.68671e-20	-0.132916	0.999718	-0.177214	0.859599	0.740019	0.196168	9.51968	8.52093	7.78091	9.38676	9.34246	8.87677
57708	-0.46299	0.000465424	-0.67433	5.427e-16	-0.117038	0.999718	-0.0892002	0.843692	0.21134	0.614189	9.67182	9.20883	8.99749	9.55479	9.58262	9.40143
55111	-0.406663	0.000465424	-0.435885	2.95216e-10	0.0368784	0.999718	0.0255174	0.958599	0.0292224	0.97377	7.5954	7.18873	7.15951	7.63227	7.62091	7.46035
22915	0.821374	0.000465447	1.07351	9.78772e-14	0.112288	0.999718	0.163713	0.832745	-0.252134	0.803069	6.02689	6.84827	7.1004	6.13918	6.19061	6.45844
811	0.507147	0.000467934	0.582732	2.2599e-11	0.00228761	0.999718	0.0484551	0.933838	-0.0755854	0.93391	9.03211	9.53926	9.61484	9.0344	9.08057	9.24697
8651	0.734994	0.000469066	1.26852	4.68933e-20	0.116363	0.999718	0.142773	0.841746	-0.533522	0.206747	5.87659	6.61158	7.1451	5.99295	6.01936	6.35354
10313	-0.56157	0.000469066	-0.496091	1.19671e-07	-0.00838964	0.999718	0.031806	0.964411	-0.0654787	0.953089	8.49597	7.9344	7.99988	8.48758	8.52777	8.33025
3936	1.21645	0.000475782	1.46174	3.92173e-12	0.0329601	0.999718	0.0525892	0.971222	-0.245293	0.899111	10.355	11.5715	11.8167	10.388	10.4076	10.8711
347735	-0.779632	0.000475964	-0.956657	1.67862e-12	-0.219739	0.999718	-0.14321	0.852741	0.177025	0.877481	8.96145	8.18181	8.00479	8.74171	8.81824	8.55727
26003	0.391632	0.00047741	0.369833	1.88672e-08	0.0894688	0.999718	0.0819687	0.825006	0.0217993	0.98117	9.31311	9.70474	9.68294	9.40258	9.39508	9.48423
8615	0.320492	0.00047741	0.31406	6.13278e-09	0.02423	0.999718	-0.0234937	0.951401	0.00643136	0.997082	9.90279	10.2233	10.2169	9.92702	9.8793	10.0074
26523	-0.332305	0.000479449	-0.301006	6.30911e-08	0.00784464	0.999718	0.00656445	0.989161	-0.0312999	0.961453	7.77716	7.44485	7.47615	7.785	7.78372	7.67459
7410	-0.32142	0.000480001	-0.253486	2.05932e-06	-0.0928549	0.999718	-0.0571254	0.859599	-0.0679347	0.890033	6.38538	6.06396	6.1319	6.29253	6.32826	6.26013
6734	0.569203	0.000482724	0.570757	3.02977e-09	-0.031849	0.999718	-0.0692441	0.911551	-0.00155314	0.99965	8.21451	8.78371	8.78527	8.18266	8.14527	8.38341
81932	-0.529965	0.000484081	-0.750273	2.57326e-15	-0.0996111	0.999718	-0.0737439	0.896482	0.220308	0.67352	9.51746	8.9875	8.76719	9.41785	9.44372	9.22922
197370	-0.405641	0.000488688	-0.361865	9.95124e-08	0.0122375	0.999718	0.0719476	0.85996	-0.0437755	0.955887	9.1944	8.78876	8.83253	9.20663	9.26634	9.09337
5313	-0.333889	0.000488688	-0.306372	4.55493e-08	-0.0181484	0.999718	-0.116472	0.799271	-0.0275169	0.968313	5.70481	5.37092	5.39844	5.68666	5.58834	5.55408
710	0.725611	0.000488829	0.961535	6.09004e-14	0.10984	0.999718	0.0241639	0.978565	-0.235924	0.7885	7.41568	8.14129	8.37721	7.52552	7.43984	7.76061
9926	0.379875	0.000490328	0.407917	3.16372e-10	0.0578004	0.999718	0.0190797	0.967548	-0.0280426	0.972635	6.53445	6.91433	6.94237	6.59225	6.55353	6.68949
10866	0.695906	0.00049148	0.488819	2.32392e-05	0.474307	0.194382	0.0961039	0.897072	0.207087	0.814309	10.9745	11.6704	11.4633	11.4488	11.0706	11.2595
1281	0.900976	0.000495403	0.860838	1.43754e-08	-0.0783743	0.999718	0.154114	0.864946	0.0401388	0.987241	11.1587	12.0597	12.0196	11.0803	11.3128	11.5008
124872	-0.532483	0.00049843	-0.671134	6.0821e-13	-0.117103	0.999718	-0.131239	0.801835	0.138651	0.855029	6.20276	5.67028	5.53162	6.08566	6.07152	5.91489
85014	-0.639035	0.000498555	-0.785052	1.82949e-12	-0.0237491	0.999718	0.0687093	0.923509	0.146017	0.877481	10.593	9.95401	9.80799	10.5693	10.6618	10.3494
5786	-0.324075	0.000502761	-0.283741	1.72698e-07	-0.000730152	0.999718	-0.00665709	0.988586	-0.0403344	0.949759	8.53654	8.21246	8.2528	8.53581	8.52988	8.4336
3559	0.960459	0.000503664	1.137	8.45708e-12	0.0464805	0.999718	0.035447	0.976684	-0.176539	0.914902	5.88736	6.84781	7.02435	5.93384	5.9228	6.29078
9643	0.452702	0.000505423	0.415809	4.74247e-08	0.0325904	0.999718	0.0159509	0.978156	0.0368927	0.969376	10.4635	10.9162	10.8793	10.4961	10.4795	10.62
7456	0.918106	0.000505881	0.868824	2.00338e-08	-0.0509967	0.999718	0.00338038	0.997647	0.0492821	0.981611	7.81156	8.72967	8.68039	7.76057	7.81494	8.10883
84969	0.857885	0.000506465	1.07059	9.95563e-13	0.128001	0.999718	0.20207	0.80555	-0.212702	0.868323	8.08283	8.94072	9.15342	8.21083	8.2849	8.53118
54935	-0.560586	0.000506465	-0.433948	3.38934e-06	-0.0336278	0.999718	0.0789989	0.895533	-0.126638	0.880823	10.8743	10.3137	10.4403	10.8407	10.9533	10.7393
11184	0.909299	0.000506465	0.838428	4.28341e-08	-0.00681668	0.999718	-0.0661592	0.951405	0.0708707	0.970255	7.34468	8.25398	8.18311	7.33786	7.27852	7.61513
3373	1.54339	0.000507269	0.936637	0.000269135	0.0962426	0.999718	0.253063	0.870299	0.606753	0.709683	8.48823	10.0316	9.42487	8.58447	8.74129	8.94825
2534	0.699718	0.000507311	0.627544	9.30209e-08	-0.0868899	0.999718	-0.035056	0.96759	0.0721741	0.956941	6.98794	7.68766	7.61549	6.90105	6.95289	7.18419
4678	-0.410694	0.000508487	-0.535887	1.42656e-13	-0.144254	0.999718	0.00453156	0.994817	0.125193	0.809216	8.33296	7.92227	7.79708	8.18871	8.3375	8.13419
10317	0.819583	0.000510182	0.709973	2.35705e-07	0.51658	0.373146	0.0674999	0.945908	0.10961	0.944767	6.72111	7.5407	7.43109	7.23769	6.78861	7.0738
5791	0.455942	0.000511603	0.585032	3.05509e-13	-0.0400563	0.999718	-0.035446	0.94944	-0.12909	0.824757	8.11772	8.57366	8.70275	8.07766	8.08227	8.29502
6819	0.58778	0.000512578	0.419515	1.82468e-05	0.0632812	0.999718	0.0989596	0.867673	0.168266	0.821884	5.55054	6.13832	5.97005	5.61382	5.6495	5.74891
8050	-0.327819	0.000518109	-0.373288	4.2761e-11	-0.0928855	0.999718	-0.0702419	0.820118	0.0454683	0.943128	9.02548	8.69766	8.6522	8.9326	8.95524	8.86043
27334	0.859413	0.000519524	0.812951	2.15299e-08	-0.00715113	0.999718	-0.0851356	0.930979	0.0464621	0.981557	6.41983	7.27924	7.23278	6.41268	6.33469	6.67348
397	0.935961	0.000526579	1.173	9.33473e-13	0.0609909	0.999718	0.0887985	0.934366	-0.237043	0.860034	11.577	12.5129	12.75	11.638	11.6658	12.0102
79817	-0.519269	0.000526979	-0.60839	1.47461e-11	-0.13226	0.999718	-0.0934911	0.857483	0.0891211	0.920603	8.49738	7.97811	7.88899	8.36512	8.40389	8.23934
722	1.63735	0.000537198	2.13222	1.82893e-13	-0.0235254	0.999718	0.0884428	0.9658	-0.494869	0.81078	6.10599	7.74334	8.23821	6.08246	6.19443	6.84456
97	-0.410752	0.000537198	-0.503316	2.51821e-12	-0.079061	0.999718	-0.045652	0.918663	0.0925645	0.881142	9.29355	8.8828	8.79023	9.21449	9.2479	9.09663
51177	0.668769	0.000539796	0.954017	2.57893e-15	0.208458	0.999718	0.15693	0.808075	-0.285249	0.66371	7.30536	7.97413	8.25938	7.51382	7.46229	7.70572
142	0.502717	0.00054525	0.529859	7.70475e-10	0.0177345	0.999718	0.0335359	0.95675	-0.0271423	0.981584	10.2713	10.774	10.8012	10.2891	10.3049	10.4677
4261	0.657331	0.000547744	0.680746	1.41975e-09	0.1021	0.999718	0.047683	0.951727	-0.0234151	0.991575	5.88507	6.5424	6.56582	5.98717	5.93275	6.15142
64965	-0.379988	0.000548011	-0.355022	3.41057e-08	-0.0399372	0.999718	-0.0191081	0.967771	-0.0249663	0.978853	9.78983	9.40984	9.43481	9.74989	9.77072	9.65286
11137	0.311652	0.000550622	0.251259	1.55075e-06	0.0611782	0.999718	0.0587321	0.846341	0.0603929	0.906574	9.02261	9.33426	9.27387	9.08379	9.08134	9.14249
56892	1.02383	0.000551318	1.52503	3.22498e-16	0.177209	0.999718	0.00656711	0.996617	-0.501193	0.564404	8.48952	9.51335	10.0145	8.66673	8.49609	9.01904
7442	-0.445555	0.000554732	-0.531914	7.93482e-12	-0.129772	0.999718	-0.18601	0.799271	0.0863593	0.906765	6.52753	6.08198	5.99562	6.39776	6.34152	6.26415
23228	-0.45738	0.000555277	-0.644418	5.25253e-15	-0.0362869	0.999718	-0.0283538	0.960692	0.187039	0.687405	9.20552	8.74814	8.56111	9.16924	9.17717	8.97732
1947	-0.384364	0.000555277	-0.396572	1.66084e-09	0.0306378	0.999718	-0.0288768	0.951013	0.0122083	0.992433	7.84674	7.46237	7.45017	7.87738	7.81786	7.7046
6242	-0.435155	0.000556242	-0.330957	5.70944e-06	0.0509078	0.999718	0.0476876	0.921	-0.104198	0.873226	10.306	9.8708	9.975	10.3569	10.3536	10.2097
83959	0.354138	0.000556383	0.484132	2.19601e-14	0.0998883	0.999718	-0.00685502	0.989421	-0.129994	0.748348	5.66003	6.01416	6.14416	5.75991	5.65317	5.83316
221395	0.593353	0.000556383	0.785548	9.74429e-14	-0.054484	0.999718	0.0656754	0.919513	-0.192196	0.791328	8.33207	8.92542	9.11762	8.27759	8.39775	8.60824
84513	0.480766	0.000556383	0.510137	6.53017e-10	0.00794656	0.999718	-0.0215843	0.971222	-0.0293708	0.979175	7.63848	8.11925	8.14862	7.64643	7.6169	7.80732
411	0.534536	0.000557971	0.620215	2.53464e-11	0.120506	0.999718	0.10684	0.836721	-0.0856794	0.927572	7.00938	7.54392	7.6296	7.12989	7.11622	7.27458
6546	0.310743	0.000558028	0.207092	6.90442e-05	0.0690541	0.999718	0.0529505	0.866293	0.103651	0.783585	5.57781	5.88856	5.78491	5.64687	5.63076	5.68395
116832	0.692993	0.000558028	0.89566	2.91416e-13	0.225521	0.999718	0.161057	0.811657	-0.202666	0.820754	7.56783	8.26083	8.46349	7.79335	7.72889	7.95651
89944	-0.677459	0.000558373	-0.61816	7.00757e-08	-0.0227457	0.999718	-0.0757671	0.918663	-0.0592996	0.964902	6.81391	6.13645	6.19575	6.79116	6.73814	6.56682
63940	0.66621	0.000558924	0.646248	1.18883e-08	-0.00379538	0.999718	-0.0625383	0.934366	0.019962	0.993142	6.4586	7.12481	7.10485	6.45481	6.39606	6.66136
2184	-0.374495	0.000560455	-0.417962	1.12285e-10	0.00315963	0.999718	0.0667416	0.861056	0.0434669	0.953851	7.3243	6.9498	6.90634	7.32746	7.39104	7.20548
145957	-0.600786	0.000562882	-0.682178	5.98613e-11	0.114699	0.999718	0.0655823	0.921719	0.0813924	0.944767	6.42251	5.82172	5.74033	6.53721	6.48809	6.23053
54913	-0.50295	0.000566555	-0.659793	1.5878e-13	-0.0914394	0.999718	-0.0469032	0.934366	0.156843	0.803069	7.31755	6.8146	6.65776	7.22611	7.27065	7.06767
23576	-0.460856	0.000570807	-0.592832	3.8552e-13	-0.0929849	0.999718	-0.0439782	0.934366	0.131976	0.823171	10.0017	9.54081	9.40884	9.90868	9.95769	9.77441
1329	-0.358035	0.000571542	-0.472351	1.26149e-13	0.0406919	0.999718	0.0532306	0.887626	0.114315	0.797033	13.0853	12.7273	12.613	13.126	13.1385	12.9525
126868	-0.305982	0.000572801	-0.271615	1.54547e-07	-0.12044	0.999718	-0.0787697	0.799271	-0.0343673	0.95479	6.16374	5.85775	5.89212	6.0433	6.08497	6.02243
196996	0.446216	0.000577315	0.422723	2.56374e-08	0.0356587	0.999718	0.0366858	0.947424	0.023493	0.982545	5.53087	5.97708	5.95359	5.56653	5.56755	5.69666
3955	-0.533893	0.000583547	-0.554024	1.55291e-09	-0.198012	0.999718	-0.15456	0.799271	0.0201305	0.990126	10.0856	9.55174	9.53161	9.88762	9.93107	9.81162
57118	-0.554199	0.000587019	-0.53707	1.35336e-08	-0.0423766	0.999718	-0.0390831	0.954454	-0.01713	0.992732	7.71466	7.16046	7.17759	7.67229	7.67558	7.50777
5937	0.628632	0.000587276	0.762904	4.87386e-12	-0.130112	0.999718	-0.0722909	0.918663	-0.134273	0.891326	7.54167	8.1703	8.30458	7.41156	7.46938	7.75407
474344	0.678293	0.000587276	0.705651	1.45507e-09	0.0569502	0.999718	0.0415205	0.961055	-0.0273579	0.989877	7.55768	8.23597	8.26333	7.61463	7.5992	7.82355
339479	-1.12142	0.000587946	-1.30595	2.5474e-11	-0.240537	0.999718	-0.417911	0.799271	0.184531	0.92685	7.66346	6.54204	6.35751	7.42292	7.24555	7.0404
100506815	-0.855167	0.000592106	-0.953508	1.33735e-10	-0.183661	0.999718	-0.163465	0.845677	0.0983413	0.953851	8.98174	8.12657	8.02823	8.79808	8.81828	8.5727
2348	-0.733439	0.000592505	-0.719745	9.47682e-09	-0.300238	0.999718	-0.0497493	0.95675	-0.013694	0.997132	6.36571	5.63227	5.64596	6.06547	6.31596	6.05344
118788	0.643456	0.000592512	0.866937	5.43099e-14	0.179122	0.999718	0.10981	0.866571	-0.223481	0.775507	6.2142	6.85765	7.08113	6.39332	6.32401	6.56708
126549	-0.335358	0.000596409	-0.32559	1.33262e-08	0.0317384	0.999718	0.0115962	0.978156	-0.00976712	0.993142	6.88061	6.54526	6.55502	6.91235	6.89221	6.77604
145165	-0.438215	0.000596417	-0.295631	6.09651e-05	-0.115329	0.999718	0.00427571	0.995237	-0.142584	0.791328	7.42195	6.98374	7.12632	7.30662	7.42623	7.2959
170679	1.0473	0.000598882	1.15881	1.83508e-10	0.00360301	0.999718	0.109907	0.925308	-0.111506	0.956646	7.32413	8.37143	8.48294	7.32773	7.43404	7.75808
57555	0.338549	0.000600187	0.254116	8.43126e-06	-0.00931746	0.999718	0.0539069	0.875461	0.0844332	0.868834	6.03987	6.37841	6.29398	6.03055	6.09377	6.14984
6390	-0.372776	0.000600584	-0.426393	5.41743e-11	0.0578162	0.999718	-0.0013998	0.997595	0.0536162	0.939146	11.7749	11.4021	11.3485	11.8327	11.7735	11.6383
93517	-0.318992	0.000600584	-0.308601	1.50782e-08	-0.073952	0.999718	0.0395883	0.911141	-0.0103911	0.992433	6.4286	6.10961	6.12	6.35465	6.46819	6.32377
3433	0.79194	0.00060163	0.776841	9.96863e-09	0.0714752	0.999718	0.0903262	0.918663	0.0150991	0.997132	7.89532	8.68726	8.67216	7.9668	7.98565	8.20728
81704	0.753541	0.000602728	0.863744	5.07959e-11	-0.0131181	0.999718	-0.0500773	0.95675	-0.110203	0.938274	7.30552	8.05906	8.16926	7.2924	7.25544	7.57938
145864	0.610257	0.000602898	0.973017	1.23265e-17	0.0470455	0.999718	-0.00804992	0.993366	-0.362759	0.430111	5.665	6.27526	6.63802	5.71205	5.65695	5.98637
5274	0.607556	0.000606414	0.561577	5.80419e-08	-0.0248599	0.999718	-0.0158622	0.982608	0.0459789	0.97238	6.58693	7.19448	7.1485	6.56207	6.57106	6.77481
284729	-0.356142	0.000606414	-0.352648	7.64353e-09	-0.032602	0.999718	-0.00147655	0.997192	-0.00349341	0.998143	6.21326	5.85712	5.86061	6.18065	6.21178	6.0855
84688	-0.64961	0.000606693	-0.583711	1.2567e-07	-0.0114499	0.999718	0.116148	0.861797	-0.0658983	0.960829	6.8849	6.23529	6.30119	6.87345	7.00104	6.71756
257629	-0.536444	0.00060677	-0.572543	6.69873e-10	0.0674541	0.999718	0.00902872	0.991272	0.0360989	0.978105	7.93346	7.39701	7.36091	8.00091	7.94249	7.75031
253738	0.386353	0.000609161	0.423093	2.79162e-10	-0.0197799	0.999718	0.0141727	0.977429	-0.0367404	0.961453	5.67337	6.05972	6.09646	5.65359	5.68754	5.81988
309	0.400788	0.000609266	0.524508	2.24563e-13	0.0128979	0.999718	0.0839411	0.826076	-0.12372	0.809277	6.35798	6.75877	6.88249	6.37088	6.44192	6.56389
57700	0.349283	0.000611977	0.422783	6.21909e-12	0.0889061	0.999718	0.0414013	0.916696	-0.0735	0.894514	8.46106	8.81035	8.88385	8.54997	8.50247	8.63113
400999	-0.581793	0.000613111	-0.584409	5.04556e-09	-0.155306	0.999718	-0.0989817	0.867673	0.00261587	0.99965	6.85366	6.27186	6.26925	6.69835	6.75468	6.5938
7263	-0.531766	0.000613647	-0.693075	2.77793e-13	0.00530468	0.999718	-0.00209842	0.997595	0.161308	0.813319	13.8948	13.363	13.2017	13.9001	13.8927	13.6636
9770	1.07878	0.000613647	1.26742	2.07908e-11	0.0524177	0.999718	0.1731	0.874731	-0.188641	0.919927	8.65374	9.73252	9.92116	8.70616	8.82684	9.15026
976	0.500942	0.000615242	0.439227	2.46572e-07	0.128625	0.999718	-0.0374403	0.951401	0.0617159	0.953089	10.0234	10.5244	10.4627	10.1521	9.986	10.1853
7965	-0.370973	0.000623042	-0.415899	1.27223e-10	0.022989	0.999718	-0.0428074	0.918663	0.0449259	0.953089	10.594	10.223	10.1781	10.6169	10.5511	10.4409
81606	0.805638	0.000626686	1.01628	1.23197e-12	0.0363986	0.999718	-0.00338951	0.997192	-0.210638	0.857242	7.63039	8.43603	8.64667	7.66679	7.627	7.97515
126382	-0.381214	0.000626686	-0.303404	2.59856e-06	-0.0443587	0.999718	0.0568509	0.887954	-0.0778099	0.900295	7.58777	7.20655	7.28436	7.54341	7.64462	7.49142
56993	-0.402658	0.000628506	-0.320781	2.55569e-06	0.038418	0.999718	0.0961471	0.80555	-0.0818779	0.900671	9.54182	9.13916	9.22104	9.58024	9.63797	9.46523
2054	0.563302	0.000628786	0.630129	1.41654e-10	0.0271442	0.999718	0.0210806	0.976684	-0.0668272	0.953089	7.50588	8.06918	8.13601	7.53302	7.52696	7.73187
2242	0.451309	0.000628938	0.527967	2.62042e-11	0.0208254	0.999718	0.0573084	0.909321	-0.0766583	0.922912	6.67575	7.12706	7.20372	6.69658	6.73306	6.87741
135112	0.874782	0.000629044	1.23881	6.53791e-15	-0.0148089	0.999718	-0.00614272	0.996311	-0.364025	0.683183	10.0485	10.9233	11.2873	10.0337	10.0424	10.4533
646567	0.56993	0.000630936	0.51259	1.33017e-07	-0.050052	0.999718	0.00864416	0.992863	0.0573397	0.961132	10.1026	10.6725	10.6152	10.0525	10.1112	10.2788
9459	0.812008	0.00063357	0.79894	1.02705e-08	-0.0412704	0.999718	0.00341985	0.997192	0.0130675	0.997653	8.96149	9.7735	9.76043	8.92022	8.96491	9.23402
7991	0.815849	0.000635204	1.17111	3.54714e-15	0.314678	0.999718	0.076198	0.934366	-0.355263	0.656879	6.20482	7.02067	7.37594	6.5195	6.28102	6.66446
132158	-0.545183	0.000635853	-0.784668	3.11171e-15	0.0181694	0.999718	-0.178562	0.799271	0.239485	0.651626	7.84172	7.29653	7.05705	7.85989	7.66315	7.52392
4311	0.808523	0.000637953	1.49779	2.60901e-21	0.0389278	0.999718	0.103854	0.908817	-0.689271	0.113046	5.57555	6.38407	7.07334	5.61448	5.6794	6.09828
84557	-0.540127	0.000637964	-0.816288	2.74785e-16	-0.0825563	0.999718	-0.0530213	0.933391	0.276161	0.539907	7.51248	6.97235	6.69619	7.42992	7.45945	7.21417
11013	0.468542	0.000637964	0.518404	2.20479e-10	0.0333192	0.999718	-0.0461549	0.932761	-0.0498621	0.956646	5.99884	6.46739	6.51725	6.03216	5.95269	6.16469
2149	0.731247	0.000640637	1.02373	1.21918e-14	-0.08276	0.999718	0.0597112	0.949148	-0.292485	0.709683	7.3625	8.09375	8.38623	7.27974	7.42221	7.70936
55225	-0.802131	0.000640996	-1.23875	9.07948e-17	-0.0370676	0.999718	-0.138587	0.866211	0.43662	0.503775	9.66133	8.8592	8.42258	9.62426	9.52274	9.20266
286140	-0.487722	0.000640996	-0.694785	5.31874e-15	-0.0494999	0.999718	-0.0539883	0.921	0.207063	0.67352	10.0472	9.55947	9.35241	9.99769	9.9932	9.79178
51659	-0.902454	0.000640996	-0.843742	4.77656e-08	-0.034882	0.999718	0.0773348	0.942747	-0.0587115	0.979175	8.92456	8.02211	8.08082	8.88968	9.0019	8.65058
55144	-0.317036	0.000640996	-0.332303	1.43843e-09	0.0369821	0.999718	-0.0558054	0.864331	0.0152676	0.985502	7.61816	7.30113	7.28586	7.65514	7.56236	7.49007
10044	0.499228	0.000647527	0.58551	2.60571e-11	0.0370518	0.999718	0.0725355	0.893435	-0.0862819	0.92211	6.34305	6.84228	6.92856	6.3801	6.41558	6.57182
284207	-0.446723	0.000653829	-0.416097	5.52431e-08	0.00549415	0.999718	-0.141674	0.799271	-0.0306254	0.977726	7.29923	6.8525	6.88313	7.30472	7.15755	7.10512
10148	0.810568	0.000655623	0.949919	2.77238e-11	0.0941744	0.999718	0.0464674	0.964551	-0.139351	0.922912	6.26455	7.07512	7.21447	6.35872	6.31102	6.61616
84926	0.408877	0.000655623	0.424538	2.06096e-09	0.0507501	0.999718	0.0679453	0.871297	-0.0156617	0.989877	8.92468	9.33356	9.34922	8.97543	8.99263	9.10203
3059	1.12219	0.000655742	1.16673	1.97867e-09	0.0183478	0.999718	-0.0707197	0.960672	-0.0445378	0.989877	8.7677	9.88989	9.93443	8.78604	8.69698	9.14771
54805	-0.499141	0.000661017	-0.658825	2.03064e-13	0.00434862	0.999718	-0.154819	0.799271	0.159684	0.798812	6.97072	6.47158	6.31189	6.97507	6.8159	6.69828
128866	-0.420148	0.00066209	-0.587452	1.44234e-14	0.027574	0.999718	0.0585132	0.897979	0.167304	0.715583	10.4094	9.98928	9.82198	10.437	10.4679	10.2395
23401	-0.394558	0.000662142	-0.535485	5.79705e-14	0.0372237	0.999718	-0.0101816	0.982608	0.140927	0.765469	9.8844	9.48985	9.34892	9.92163	9.87422	9.70869
56171	-0.323525	0.000663485	-0.335023	2.3202e-09	-0.18121	0.636519	-0.0359362	0.921	0.011499	0.991976	6.15097	5.82744	5.81595	5.96976	6.11503	5.99597
65010	-0.466742	0.000663485	-0.587089	1.68515e-12	-0.036091	0.999718	-0.0672623	0.894654	0.120346	0.860034	10.4653	9.9986	9.87826	10.4293	10.3981	10.2399
84133	-0.452301	0.000665024	-0.534557	2.09917e-11	-0.101968	0.999718	0.00636888	0.993161	0.082256	0.917516	7.02769	6.57539	6.49313	6.92572	7.03406	6.83398
254887	-0.575363	0.000666724	-0.747558	4.23194e-13	0.0166545	0.999718	-0.105124	0.859012	0.172195	0.819287	7.87282	7.29746	7.12527	7.88948	7.7677	7.58939
84658	0.616675	0.000669625	0.681995	2.56008e-10	0.0833422	0.999718	0.0843864	0.899824	-0.0653202	0.956717	5.40365	6.02033	6.08565	5.48699	5.48804	5.67804
7311	-0.520425	0.000670605	-0.511519	1.2183e-08	-0.0718983	0.999718	0.0105727	0.989154	-0.00890586	0.997533	8.02498	7.50455	7.51346	7.95308	8.03555	7.84017
151393	-0.255238	0.000671986	-0.242958	3.14953e-08	-0.0718081	0.999718	-0.0655295	0.799271	-0.0122799	0.985552	5.76535	5.51011	5.52239	5.69354	5.69982	5.64705
117247	-0.512789	0.000671986	-0.5136	6.89042e-09	-0.00698722	0.999718	0.0569682	0.921	0.000811815	0.999651	7.97463	7.46184	7.46103	7.96764	8.0316	7.81543
339175	-0.442508	0.000676693	-0.45138	3.95247e-09	-0.0776392	0.999718	-0.0520168	0.918663	0.00887143	0.997132	7.09642	6.65391	6.64504	7.01878	7.0444	6.91089
51275	-0.459855	0.000683463	-0.467042	4.64295e-09	-0.00922448	0.999718	0.00954564	0.988688	0.00718736	0.997653	10.3585	9.89867	9.89148	10.3493	10.3681	10.199
389812	-1.30897	0.000683833	-1.32139	5.62254e-09	-0.221123	0.999718	-0.446945	0.799271	0.0124129	0.998143	7.40193	6.09296	6.08054	7.18081	6.95499	6.75688
56605	0.447299	0.000686916	0.460064	3.12742e-09	-0.0942656	0.999718	-0.0103138	0.986742	-0.0127656	0.993326	6.05497	6.50226	6.51503	5.9607	6.04465	6.19598
6370	0.354558	0.00068871	0.241255	6.37466e-05	-0.00137015	0.999718	0.0206688	0.964411	0.113303	0.801407	5.52108	5.87564	5.76234	5.51971	5.54175	5.61787
865	0.436435	0.000689485	0.594123	5.80098e-14	0.0232075	0.999718	-0.0153972	0.978156	-0.157688	0.764556	8.34857	8.78501	8.94269	8.37178	8.33317	8.54386
55303	0.955655	0.000697676	1.16894	6.10465e-12	0.0460741	0.999718	0.117159	0.91299	-0.213286	0.885592	9.24003	10.1957	10.409	9.2861	9.35719	9.68074
3176	-0.590244	0.000697857	-0.721808	6.16833e-12	-0.129164	0.999718	0.0299393	0.968309	0.131564	0.885758	10.1304	9.54014	9.40858	10.0012	10.1603	9.87861
55333	-0.543405	0.000698074	-0.454392	1.01456e-06	-0.143216	0.999718	-0.0822655	0.887626	-0.0890135	0.927572	10.3216	9.77819	9.8672	10.1784	10.2393	10.1093
2151	0.468069	0.000698401	0.467368	8.27274e-09	-0.0456762	0.999718	0.0392827	0.946953	0.000701329	0.999651	5.73604	6.20411	6.20341	5.69037	5.77533	5.90478
10391	-0.229303	0.000702935	-0.143429	0.000247079	-0.0632841	0.999718	-0.0732921	0.799271	-0.0858738	0.748348	5.70996	5.48066	5.56653	5.64668	5.63667	5.62068
9510	0.83493	0.000706886	1.11197	1.70855e-13	0.0496058	0.999718	0.0640744	0.951013	-0.277041	0.790396	6.55108	7.38601	7.66305	6.60068	6.61515	6.95068
53342	-0.411829	0.000706886	-0.399509	2.0274e-08	-0.00188526	0.999718	0.0217935	0.967479	-0.0123203	0.993142	6.9824	6.57058	6.5829	6.98052	7.0042	6.85058
441168	0.688395	0.000710403	0.771244	1.88657e-10	0.229203	0.999718	0.122082	0.864331	-0.0828497	0.953089	6.23487	6.92326	7.00611	6.46407	6.35695	6.57409
84230	0.500018	0.00071076	0.628787	2.10102e-12	0.0382895	0.999718	0.0296155	0.964411	-0.128769	0.862213	5.89332	6.39334	6.52211	5.93161	5.92294	6.12006
222171	-0.466339	0.000713384	-0.512585	3.73146e-10	-0.0464638	0.999718	-0.10133	0.822952	0.0462457	0.961195	6.69665	6.23031	6.18406	6.65018	6.59532	6.47955
6275	0.941075	0.000725501	1.09346	5.16671e-11	0.0120158	0.999718	0.113667	0.915446	-0.152386	0.928174	9.13009	10.0712	10.2236	9.14211	9.24376	9.54171
100462977	-0.964916	0.000725931	-0.881825	1.15102e-07	-0.176664	0.999718	0.120853	0.911551	-0.0830904	0.967521	11.1976	10.2327	10.3157	11.0209	11.3184	10.9029
6920	-0.716627	0.000726301	-0.998809	2.28933e-14	-0.0294635	0.999718	-0.0711499	0.932912	0.282182	0.723952	11.5216	10.8049	10.5227	11.4921	11.4504	11.162
6942	-0.378893	0.000726706	-0.366299	2.37524e-08	-0.0252652	0.999718	0.0204229	0.966134	-0.0125948	0.992433	7.73654	7.35765	7.37024	7.71127	7.75696	7.61223
6653	-0.802281	0.000730277	-0.793862	1.20036e-08	-0.0448003	0.999718	-0.139641	0.866211	-0.00841955	0.998143	9.07889	8.2766	8.28502	9.03409	8.93924	8.7483
5797	0.435993	0.00073068	0.487846	2.12013e-10	-0.0358359	0.999718	-0.0343711	0.949539	-0.0518529	0.953089	7.25275	7.68874	7.74059	7.21691	7.21838	7.40164
200350	0.3259	0.000732604	0.291179	2.12856e-07	0.00366585	0.999718	0.0608954	0.855385	0.0347212	0.956717	5.61878	5.94468	5.90996	5.62244	5.67967	5.74322
10309	0.690969	0.000732815	0.553412	2.94559e-06	0.121561	0.999718	0.197545	0.799271	0.137557	0.906223	6.10051	6.79147	6.65392	6.22207	6.29805	6.38645
55790	0.313341	0.000736308	0.342305	5.01821e-10	0.0283805	0.999718	-0.0576051	0.859012	-0.0289647	0.963217	5.66618	5.97952	6.00849	5.69456	5.60857	5.76747
80305	0.362066	0.000737184	0.305762	8.84058e-07	0.0495324	0.999718	0.0150591	0.974271	0.0563036	0.933138	11.2546	11.6167	11.5604	11.3042	11.2697	11.3763
26031	0.417639	0.000738185	0.344416	1.54813e-06	-0.0869905	0.999718	-0.108041	0.799271	0.0732223	0.920784	7.17889	7.59653	7.52331	7.0919	7.07085	7.25181
9550	0.344361	0.000739536	0.454949	2.84726e-13	0.0828608	0.999718	0.137992	0.799271	-0.110589	0.801407	10.906	11.2504	11.3609	10.9889	11.044	11.1177
3614	0.470669	0.000747923	0.507664	7.9991e-10	0.097962	0.999718	0.00248769	0.996884	-0.0369952	0.971535	7.94057	8.41124	8.44823	8.03853	7.94306	8.12993
5160	-0.438869	0.000752824	-0.640127	3.01498e-15	-0.0475007	0.999718	0.0065455	0.99304	0.201258	0.633236	10.0134	9.57458	9.37332	9.96594	10.02	9.79792
79751	0.553668	0.000759579	0.595965	8.91741e-10	0.202915	0.999718	0.100008	0.862326	-0.0422976	0.972635	8.01728	8.57094	8.61324	8.22019	8.11728	8.28643
10447	0.543088	0.000760339	0.710923	4.63691e-13	0.0834847	0.999718	0.0132898	0.9852	-0.167835	0.812264	7.86532	8.4084	8.57624	7.9488	7.87861	8.11946
641700	0.31228	0.000763234	0.434778	2.86646e-14	0.0321035	0.999718	0.0731383	0.813494	-0.122498	0.727832	5.74349	6.05577	6.17827	5.77559	5.81663	5.91751
81619	-0.437693	0.000764653	-0.359557	1.7888e-06	-0.0758426	0.999718	-0.142579	0.799271	-0.078136	0.919298	6.90888	6.47119	6.54933	6.83304	6.7663	6.71926
11120	0.359973	0.000767285	0.240651	9.771e-05	0.100169	0.999718	0.000198102	0.999864	0.119322	0.791328	9.0718	9.43177	9.31245	9.17197	9.072	9.17681
283431	-0.556595	0.00077067	-0.397585	3.15059e-05	-0.0212962	0.999718	-0.0634626	0.918663	-0.15901	0.83086	7.34647	6.78988	6.94889	7.32518	7.28301	7.17479
55540	-0.721122	0.00077067	-0.70318	2.10006e-08	0.0474032	0.999718	-0.121929	0.870299	-0.0179416	0.995014	9.07342	8.3523	8.37024	9.12082	8.95149	8.79366
9788	-0.631126	0.000782005	-0.514411	2.21568e-06	-0.220609	0.999718	0.0142437	0.987096	-0.116715	0.917516	9.54223	8.9111	9.02782	9.32162	9.55647	9.32951
81621	0.319386	0.000785913	0.0777006	0.207274	0.00179685	0.999718	0.0583055	0.861776	0.241685	0.20606	5.81767	6.13706	5.89537	5.81947	5.87598	5.87838
2995	0.7716	0.000791287	0.859252	3.07535e-10	-0.0271972	0.999718	0.0616705	0.949533	-0.0876521	0.955749	7.25571	8.02731	8.11496	7.22851	7.31738	7.56587
210	-0.532521	0.00079433	-0.696299	5.57853e-13	-0.0536095	0.999718	-0.0168828	0.98044	0.163778	0.814856	8.90324	8.37072	8.20694	8.84963	8.88636	8.65716
51087	-0.949852	0.00079588	-1.80583	1.45768e-21	-0.0844099	0.999718	-0.231498	0.80555	0.855977	0.0776958	9.82797	8.87811	8.02214	9.74356	9.59647	9.15667
27018	-0.417347	0.000802882	-0.314621	1.19916e-05	-0.145983	0.999718	0.0888337	0.826156	-0.102726	0.873226	10.1787	9.76138	9.86411	10.0327	10.2676	10.073
11251	-0.779128	0.000803675	-0.759993	2.26553e-08	-0.122794	0.999718	0.0084864	0.995025	-0.0191345	0.995014	6.99567	6.21654	6.23568	6.87287	7.00415	6.71588
11259	0.754592	0.000804495	1.02231	1.21336e-13	0.00902756	0.999718	0.0570598	0.951401	-0.267718	0.776535	8.00179	8.75639	9.0241	8.01082	8.05885	8.36234
23255	0.27108	0.000808018	0.196219	2.63203e-05	0.0382714	0.999718	0.0778806	0.799271	0.0748611	0.844525	5.62153	5.89261	5.81775	5.6598	5.69941	5.72634
910	0.55689	0.000812176	0.761165	8.32537e-14	0.00402068	0.999718	0.123388	0.820118	-0.204274	0.764556	5.51001	6.0669	6.27118	5.51403	5.6334	5.80581
224	-0.477492	0.000816043	-0.601944	2.84691e-12	-0.0348132	0.999718	-0.0594781	0.912119	0.124452	0.861458	9.21567	8.73818	8.61373	9.18086	9.15619	8.98817
84883	-0.395888	0.000817882	-0.437978	4.22073e-10	-0.102234	0.999718	-0.101526	0.801319	0.0420905	0.956955	6.76469	6.3688	6.32671	6.66246	6.66317	6.5648
84733	0.421471	0.000818584	0.508826	1.65795e-11	0.0376116	0.999718	0.0117694	0.981876	-0.0873551	0.900689	6.13298	6.55445	6.64181	6.17059	6.14475	6.31416
64282	-0.506217	0.000822933	-0.232052	0.00924821	-0.0536678	0.999718	-0.0561761	0.923509	-0.274165	0.52068	8.25604	7.74982	8.02399	8.20237	8.19986	8.13304
154075	0.602111	0.000824621	0.570474	5.54117e-08	0.124533	0.999718	0.0422676	0.95675	0.0316371	0.983359	5.97221	6.57432	6.54269	6.09675	6.01448	6.20488
10282	0.39411	0.000828957	0.40134	6.61454e-09	0.0171605	0.999718	0.0873346	0.820263	-0.00723004	0.997466	8.05614	8.45025	8.45748	8.0733	8.14347	8.22761
8735	0.430773	0.000829884	0.16161	0.0377325	-0.00635359	0.999718	-0.0403986	0.93471	0.269162	0.393699	5.4941	5.92488	5.65571	5.48775	5.45371	5.54998
2099	0.266325	0.000830289	0.232148	5.04086e-07	-0.0389497	0.999718	-0.0550929	0.832745	0.0341766	0.951566	5.66118	5.92751	5.89333	5.62223	5.60609	5.71858
346606	-0.526778	0.000831026	-0.73401	3.71008e-14	-0.181076	0.999718	-0.161786	0.799271	0.207232	0.728466	7.54642	7.01964	6.81241	7.36534	7.38463	7.2204
51079	-0.453035	0.000836431	-0.387083	8.33562e-07	0.0913467	0.999718	0.0844945	0.85739	-0.0659511	0.941127	10.2548	9.80181	9.86776	10.3462	10.3393	10.16
113675	-0.455072	0.000836431	-0.518451	1.58928e-10	-0.0813117	0.999718	-0.0261686	0.965321	0.0633793	0.944767	8.95957	8.5045	8.44112	8.87826	8.9334	8.76221
9603	0.683806	0.000838821	0.89402	6.72293e-13	0.243217	0.999718	0.204124	0.799271	-0.210214	0.815527	8.38974	9.07354	9.28376	8.63295	8.59386	8.795
85363	0.495321	0.000838821	0.379975	9.06815e-06	0.0116048	0.999718	-0.0310829	0.961055	0.115346	0.881142	7.71796	8.21328	8.09793	7.72956	7.68687	7.84693
166968	-0.823801	0.000853311	-1.27869	2.07409e-16	-0.197775	0.999718	-0.269292	0.799271	0.454893	0.511959	8.22642	7.40262	6.94772	8.02864	7.95712	7.68559
23077	0.558869	0.000853715	0.670295	2.42071e-11	-0.00362418	0.999718	0.0101977	0.990153	-0.111427	0.907954	8.58823	9.14709	9.25852	8.5846	8.59842	8.8173
5583	0.57913	0.000859446	0.669813	9.81312e-11	0.0129021	0.999718	-0.00726133	0.993952	-0.0906828	0.933749	7.94112	8.52025	8.61093	7.95402	7.93386	8.1676
127435	0.623391	0.000863931	0.584712	8.03667e-08	0.0728206	0.999718	0.100978	0.878341	0.0386789	0.979175	6.60156	7.22495	7.18628	6.67438	6.70254	6.85215
79589	-0.640413	0.00086475	-0.719273	2.88195e-10	-0.0158304	0.999718	0.0676413	0.927991	0.0788605	0.953089	8.35366	7.71325	7.63439	8.33783	8.4213	8.12988
55902	-0.635121	0.000866628	-0.942235	2.17548e-15	-0.202743	0.999718	-0.125169	0.845597	0.307114	0.605629	7.55745	6.92233	6.61522	7.35471	7.43229	7.17424
8567	-0.381197	0.000870096	-0.233116	0.000428327	0.107849	0.999718	-0.00665509	0.990998	-0.148081	0.737492	6.68088	6.29968	6.44776	6.78873	6.67422	6.60578
64423	-0.422744	0.000870096	-0.527478	5.28047e-12	-0.108817	0.999718	-0.148037	0.799271	0.104734	0.873226	12.0689	11.6461	11.5414	11.9601	11.9208	11.8243
5997	0.859194	0.000870936	1.42658	6.20823e-18	0.242738	0.999718	0.174781	0.841746	-0.567387	0.332456	9.49188	10.3511	10.9185	9.73462	9.66666	10.0517
56833	0.919677	0.000870936	1.00651	7.17182e-10	0.128943	0.999718	0.125273	0.904147	-0.0868349	0.963112	6.75487	7.67455	7.76138	6.88382	6.88015	7.16149
5092	-0.487707	0.000872389	-0.429992	4.17584e-07	-0.0467758	0.999718	0.0335129	0.95675	-0.0577151	0.954017	9.09746	8.60976	8.66747	9.05069	9.13098	8.94992
10248	-0.433703	0.000875538	-0.355731	2.33083e-06	0.041472	0.999718	0.0457999	0.927991	-0.0779723	0.919927	7.84839	7.41469	7.49266	7.88986	7.89419	7.74292
79724	-0.350583	0.000875755	-0.316383	2.31979e-07	-0.0981784	0.999718	-0.0869584	0.803437	-0.0341999	0.961453	6.3357	5.98512	6.01932	6.23752	6.24874	6.17939
1181	-0.542226	0.000877343	-0.607608	3.25549e-10	-0.0186884	0.999718	-0.148981	0.799271	0.0653812	0.953089	6.95998	6.41775	6.35237	6.94129	6.811	6.69866
284439	-0.777617	0.000879439	-0.878578	2.46287e-10	-0.222777	0.999718	-0.0867271	0.923509	0.100962	0.949759	9.89875	9.12113	9.02017	9.67597	9.81202	9.53655
4332	0.839748	0.000884991	1.06226	3.20539e-12	0.0792736	0.999718	0.0300309	0.978156	-0.222513	0.857918	5.86757	6.70732	6.92984	5.94685	5.89761	6.2456
1183	0.247225	0.000886847	0.240607	3.00897e-08	0.0725902	0.999718	0.0896186	0.799271	0.00661753	0.994656	5.30788	5.5551	5.54848	5.38047	5.3975	5.43351
6832	-0.355415	0.000888022	-0.300278	1.21493e-06	0.00982468	0.999718	-0.0100081	0.981876	-0.0551362	0.934275	8.05579	7.70038	7.75551	8.06562	8.04578	7.94672
55328	-0.505998	0.000888022	-0.498159	2.16452e-08	-0.0805672	0.999718	0.0550623	0.925308	-0.00783931	0.997653	9.11656	8.61056	8.6184	9.03599	9.17162	8.95056
334	-0.549066	0.000889303	-0.748449	1.30803e-13	-0.113743	0.999718	-0.196374	0.799271	0.199383	0.765469	9.56417	9.0151	8.81572	9.45042	9.36779	9.2308
58476	-0.772208	0.000900076	-0.817611	2.35805e-09	-0.036116	0.999718	-0.138027	0.86505	0.0454029	0.980761	9.22986	8.45766	8.41225	9.19375	9.09184	8.89588
5999	0.63543	0.000900406	0.738282	9.525e-11	0.0639365	0.999718	0.0242184	0.977162	-0.102853	0.930145	5.66044	6.29587	6.39872	5.72438	5.68466	5.92851
285242	-0.29612	0.000902047	-0.240976	2.92023e-06	-0.0375224	0.999718	-0.0793125	0.799271	-0.0551445	0.917516	5.80978	5.51366	5.56881	5.77226	5.73047	5.69016
124	-0.951334	0.000905296	-1.78839	5.35666e-21	-0.101586	0.999718	-0.0324003	0.978594	0.837059	0.10814	12.6986	11.7473	10.9102	12.597	12.6662	12.0987
11343	-0.679431	0.000905296	-0.921744	1.71454e-13	-0.0781385	0.999718	-0.18021	0.799271	0.242313	0.778541	9.28868	8.60925	8.36694	9.21054	9.10847	8.90857
10663	0.875991	0.000905296	1.01464	1.08416e-10	0.289157	0.999718	0.148472	0.871297	-0.138647	0.932719	6.42202	7.29801	7.43665	6.71117	6.57049	6.8606
9806	1.27878	0.000906343	1.29453	9.85982e-09	-0.00530166	0.999718	-0.0357207	0.981876	-0.0157439	0.998016	8.78249	10.0613	10.077	8.77718	8.74677	9.21695
130814	0.455856	0.000909146	0.262212	0.000996196	-0.101306	0.999718	0.0107723	0.986742	0.193643	0.687303	9.10885	9.56471	9.37106	9.00755	9.11962	9.19895
57551	-0.586896	0.000913777	-0.257994	0.0138278	-0.191546	0.999718	-0.239709	0.799271	-0.328902	0.503775	7.46954	6.88264	7.21154	7.27799	7.22983	7.25032
7791	0.618704	0.000913777	0.801986	1.31569e-12	-0.0408753	0.999718	-0.0507233	0.94944	-0.183281	0.82471	8.54951	9.16822	9.3515	8.50864	8.49879	8.79357
51762	0.698717	0.000913777	0.89062	2.60902e-12	0.146132	0.999718	0.165033	0.813494	-0.191903	0.853314	8.46663	9.16535	9.35725	8.61276	8.63166	8.84365
9554	0.310576	0.000913777	0.354691	1.88347e-10	0.070262	0.999718	0.0542395	0.867673	-0.0441149	0.944719	9.14676	9.45734	9.50145	9.21702	9.201	9.29652
400823	0.648068	0.000913777	0.611679	7.70698e-08	0.15088	0.999718	-0.123605	0.855385	0.0363889	0.981584	5.98474	6.63281	6.59642	6.13562	5.86113	6.17841
6590	1.18361	0.000916855	1.90784	3.86726e-17	0.384948	0.999718	0.307066	0.801319	-0.724224	0.432877	7.38356	8.56717	9.2914	7.76851	7.69063	8.1686
246269	-0.30032	0.000917547	-0.254319	1.22694e-06	0.0607483	0.999718	0.0011496	0.997647	-0.0460013	0.936399	6.17737	5.87705	5.92305	6.23812	6.17852	6.09621
79720	-0.495328	0.000920979	-0.509152	6.44003e-09	-0.0183324	0.999718	-0.0824257	0.873832	0.0138242	0.994237	9.11867	8.62334	8.60952	9.10034	9.03624	8.91173
342850	-0.267082	0.000921939	-0.143651	0.00219851	-0.00815334	0.999718	-0.074299	0.799271	-0.123431	0.640367	5.67468	5.4076	5.53103	5.66653	5.60038	5.59115
9873	0.512341	0.000921939	0.596304	9.67726e-11	-0.00534133	0.999718	0.0363807	0.95675	-0.0839631	0.928975	7.62513	8.13747	8.22143	7.61979	7.66151	7.8389
2498	-0.852099	0.000922741	-0.5255	0.000408538	0.0752144	0.999718	0.0679496	0.949823	-0.326599	0.748348	10.2307	9.37861	9.70521	10.3059	10.2987	10.0654
55020	-0.541512	0.000931774	-0.737687	1.5977e-13	0.0893908	0.999718	-0.0131954	0.986181	0.196175	0.769925	9.43485	8.89334	8.69716	9.52424	9.42165	9.19889
6856	0.33064	0.000932606	0.201338	0.000491186	-0.109593	0.999718	-0.0189057	0.965646	0.129302	0.736502	10.2521	10.5828	10.4535	10.1425	10.2332	10.3061
23157	0.637999	0.000933166	0.633857	1.87155e-08	-0.101879	0.999718	-0.0715984	0.923509	0.00414171	0.999618	6.73866	7.37666	7.37252	6.63678	6.66707	6.91845
2745	0.696396	0.000936651	0.768684	6.59545e-10	0.0367703	0.999718	0.0215872	0.98044	-0.0722876	0.961132	10.0349	10.7313	10.8036	10.0717	10.0565	10.3102
23597	0.49466	0.000939104	0.587054	4.93659e-11	-0.0536619	0.999718	0.00091451	0.999009	-0.0923939	0.917516	7.70432	8.19898	8.29137	7.65066	7.70523	7.8949
2254	-0.710964	0.000940582	-0.888658	6.38353e-12	-0.261387	0.999718	-0.0490513	0.95675	0.177694	0.873226	7.81088	7.09992	6.92223	7.5495	7.76183	7.4567
170394	-0.46611	0.000943023	-0.603963	1.48775e-12	-0.0110148	0.999718	-0.0663608	0.897979	0.137853	0.824757	8.14918	7.68307	7.54522	8.13817	8.08282	7.92289
956	0.558773	0.000944041	0.579597	5.18567e-09	0.123527	0.999718	0.112477	0.844834	-0.0208244	0.991575	5.64874	6.20751	6.22834	5.77227	5.76122	5.90585
746	0.424431	0.000946096	0.378622	3.68212e-07	0.0828801	0.999718	0.0817716	0.853746	0.0458091	0.956941	11.736	12.1604	12.1146	11.8188	11.8177	11.9104
256281	-0.57927	0.000946096	-0.571081	2.42331e-08	-0.224635	0.999718	-0.0476656	0.94944	-0.00818838	0.998016	8.55144	7.97217	7.98035	8.3268	8.50377	8.30301
162461	0.314851	0.000947433	0.427257	2.01699e-13	0.0719155	0.999718	0.0752422	0.813494	-0.112406	0.778767	5.69178	6.00663	6.11904	5.7637	5.76702	5.87044
10194	-0.511352	0.000948086	-0.599871	7.83238e-11	-0.0261018	0.999718	0.00246421	0.997144	0.0885193	0.92499	8.13249	7.62114	7.53262	8.10639	8.13495	7.92649
1510	1.10349	0.000956784	1.2971	7.45616e-11	0.179623	0.999718	0.324764	0.799271	-0.193611	0.922912	7.21736	8.32085	8.51446	7.39699	7.54213	7.79547
3215	-0.786349	0.000963119	-1.21777	3.91578e-16	-0.35529	0.999718	-0.175463	0.820783	0.431421	0.520281	10.7038	9.91741	9.48599	10.3485	10.5283	10.1917
686	-0.366304	0.000967934	-0.527644	1.3937e-14	-0.00113757	0.999718	-0.0846436	0.817624	0.161339	0.669981	7.82066	7.45435	7.29301	7.81952	7.73601	7.61725
18	-0.480311	0.000973995	-0.612403	3.18422e-12	-0.0146147	0.999718	-0.0812893	0.871297	0.132092	0.854449	6.61914	6.13882	6.00673	6.60452	6.53785	6.3839
401236	-0.717112	0.000974185	-0.748817	4.53401e-09	0.0388193	0.999718	0.12593	0.867673	0.0317043	0.98871	7.31989	6.60278	6.57107	7.35871	7.44582	7.11164
127943	0.679101	0.000974185	0.664015	3.28032e-08	0.0744657	0.999718	0.0779559	0.920762	0.0150855	0.996945	6.06687	6.74597	6.73089	6.14134	6.14483	6.33591
55843	0.831243	0.00098412	0.801094	5.09016e-08	-0.050742	0.999718	0.0346744	0.97484	0.0301485	0.992322	8.30243	9.13367	9.10353	8.25169	8.33711	8.58606
80321	-0.44846	0.000988286	-0.529619	6.83716e-11	0.0583787	0.999718	0.0399798	0.940873	0.0811589	0.919927	7.69865	7.25019	7.16903	7.75703	7.73863	7.54222
8502	0.377445	0.000990334	0.295147	8.00957e-06	0.0696438	0.999718	0.0719293	0.855556	0.0822988	0.894514	8.82122	9.19866	9.11636	8.89086	8.89315	8.96335
284716	-0.706228	0.000993105	-0.788842	5.1246e-10	0.117503	0.999718	0.0157471	0.987733	0.0826146	0.95503	7.10452	6.3983	6.31568	7.22203	7.12027	6.85881
11196	0.267504	0.000998056	0.13003	0.00637143	-0.00316516	0.999718	-0.0342822	0.911551	0.137474	0.564404	8.43762	8.70513	8.56765	8.43446	8.40334	8.4779
55106	0.378475	0.00100081	0.423886	4.77813e-10	-0.0183039	0.999718	0.0226614	0.964411	-0.0454113	0.953851	5.89945	6.27792	6.32333	5.88114	5.92211	6.04891
4068	0.55565	0.00100183	0.661535	5.26528e-11	0.186163	0.999718	0.141785	0.803437	-0.105885	0.916567	6.62338	7.17903	7.28491	6.80954	6.76516	6.92371
50619	0.413541	0.00100183	0.458207	6.8971e-10	0.053754	0.999718	0.0299627	0.956478	-0.0446659	0.956955	7.17069	7.58423	7.62889	7.22444	7.20065	7.3454
645	-1.00254	0.00101121	-0.922587	1.87189e-07	0.00499612	0.999718	0.15286	0.891357	-0.0799489	0.971556	8.39503	7.3925	7.47244	8.40003	8.54789	8.1247
84791	0.797448	0.00101393	0.411278	0.00368571	0.0519009	0.999718	0.0552668	0.95675	0.38617	0.614189	7.45284	8.25029	7.86412	7.50474	7.5081	7.64352
115	-0.456928	0.00101863	-0.543219	5.8187e-11	-0.049869	0.999718	-0.131479	0.799271	0.0862904	0.917516	7.72955	7.27263	7.18634	7.67969	7.59808	7.4931
5423	0.300226	0.00102167	0.364522	2.61274e-11	0.0617113	0.999718	0.0830248	0.799271	-0.0642956	0.898592	8.43433	8.73455	8.79885	8.49604	8.51735	8.59507
23414	0.28884	0.00102167	0.303072	4.36067e-09	-0.0498258	0.999718	0.0517874	0.866211	-0.0142314	0.985889	5.61383	5.90267	5.9169	5.564	5.66562	5.72853
3601	0.429345	0.00102394	0.564502	1.05049e-12	0.102938	0.999718	0.00881126	0.989324	-0.135158	0.813513	5.98421	6.41355	6.54871	6.08715	5.99302	6.19079
64078	0.270842	0.00102394	0.315165	1.30937e-10	-0.00536218	0.999718	-0.0253325	0.93816	-0.0443229	0.930145	5.52641	5.79726	5.84158	5.52105	5.50108	5.62358
55667	-0.473224	0.00102479	-0.530243	5.02988e-10	-0.0986449	0.999718	-0.0648248	0.905175	0.0570187	0.953851	9.36234	8.88912	8.8321	9.2637	9.29752	9.14456
57507	-0.475319	0.00102828	-0.512696	1.83038e-09	-0.0543228	0.999718	-0.0456925	0.93471	0.0373762	0.972544	7.12731	6.65199	6.61461	7.07299	7.08162	6.92779
440270	0.801413	0.00103246	0.503622	0.000353721	0.0997762	0.999718	-0.101858	0.911551	0.297791	0.764556	9.43163	10.233	9.93525	9.53141	9.32977	9.60217
3835	-0.380077	0.00103254	-0.294904	1.00356e-05	0.0869788	0.999718	-0.00810566	0.988796	-0.0851734	0.88996	7.48009	7.10002	7.18519	7.56707	7.47199	7.38343
400566	-1.11833	0.00103935	-0.890549	5.95689e-06	-0.0282316	0.999718	-0.0107964	0.995237	-0.227785	0.906574	9.16369	8.04536	8.27314	9.13546	9.1529	8.83464
120892	0.401446	0.00103935	0.451895	4.46926e-10	-0.0388043	0.999718	-0.0280994	0.95675	-0.0504486	0.953089	5.71019	6.11164	6.16209	5.67139	5.6821	5.84844
3399	-0.534265	0.00104185	-0.444528	2.31091e-06	-0.0242952	0.999718	-0.126265	0.813494	-0.0897376	0.92769	10.6869	10.1526	10.2423	10.6626	10.5606	10.4805
7008	-0.703291	0.00104917	-0.644555	2.257e-07	-0.00906576	0.999718	-0.0649437	0.939314	-0.0587355	0.969856	8.04834	7.34505	7.40379	8.03928	7.9834	7.79794
11010	0.949362	0.00105977	1.20924	4.30964e-12	0.103556	0.999718	0.0492503	0.968756	-0.259875	0.856306	6.81376	7.76313	8.023	6.91732	6.86301	7.25094
56548	0.396047	0.00107871	0.318268	5.18696e-06	0.187019	0.937821	0.0497889	0.914467	0.0777789	0.914354	6.94236	7.33841	7.26063	7.12938	6.99215	7.10214
4319	1.49676	0.0010814	2.52689	6.29936e-18	0.07578	0.999718	0.119766	0.950477	-1.03013	0.311771	5.59598	7.09274	8.12287	5.67176	5.71575	6.46749
51071	-0.348695	0.00108751	-0.502076	2.1167e-14	0.04018	0.999718	0.0334462	0.93471	0.153381	0.674917	11.4859	11.1372	10.9838	11.5261	11.5193	11.338
84266	-0.456185	0.00108906	-0.499963	1.24163e-09	0.0362241	0.999718	0.108294	0.813494	0.0437778	0.963112	8.47205	8.01586	7.97209	8.50827	8.58034	8.34419
5778	0.524504	0.00108977	0.574693	1.25478e-09	-0.0190508	0.999718	-0.0655539	0.914467	-0.0501894	0.963217	6.45589	6.98039	7.03058	6.43684	6.39033	6.62667
132160	0.586684	0.0010954	0.691506	9.85535e-11	0.00883293	0.999718	0.100432	0.871297	-0.104822	0.922912	7.86942	8.4561	8.56092	7.87825	7.96985	8.13933
8924	-0.234786	0.00110374	-0.213519	3.02227e-07	-0.022411	0.999718	-0.00443419	0.990065	-0.0212674	0.966665	8.18771	7.95292	7.97419	8.1653	8.18328	8.10767
64398	-0.442294	0.00110568	-0.691326	4.11799e-16	-0.048673	0.999718	-0.12493	0.799271	0.249032	0.511959	8.85791	8.41562	8.16659	8.80924	8.73298	8.58156
5009	-0.928505	0.00110743	-1.65907	2.73031e-19	-0.0726454	0.999718	-0.170031	0.864331	0.730561	0.203741	8.18393	7.25543	6.52487	8.11129	8.0139	7.57963
4852	-1.03599	0.00110743	-1.35382	1.73508e-12	-0.178851	0.999718	-0.384906	0.799271	0.317822	0.820754	7.23741	6.20141	5.88359	7.05855	6.8525	6.62577
11331	-0.45094	0.00110778	-0.369085	3.67119e-06	-0.0327561	0.999718	0.000272513	0.999864	-0.0818554	0.920603	9.80115	9.35021	9.43207	9.7684	9.80142	9.66396
10439	0.913825	0.00111054	1.38128	2.26908e-15	0.161091	0.999718	0.140448	0.890904	-0.467458	0.577137	7.5021	8.41592	8.88338	7.66319	7.64255	8.02765
10455	-0.542821	0.00111054	-0.549487	1.5913e-08	-0.0641856	0.999718	0.00929303	0.991812	0.00666682	0.998016	10.0412	9.49836	9.4917	9.977	10.0505	9.8448
101	0.530058	0.00111335	0.720006	3.32742e-13	0.0100116	0.999718	-0.0593034	0.9249	-0.189948	0.779439	6.16569	6.69575	6.8857	6.1757	6.10639	6.38563
116254	-0.399451	0.00112002	-0.296143	2.70844e-05	-0.0163611	0.999718	-0.0849175	0.832745	-0.103307	0.868834	7.44889	7.04943	7.15274	7.43252	7.36397	7.30872
55135	-0.460961	0.00112045	-0.339883	2.9967e-05	0.0711141	0.999718	0.0954695	0.841746	-0.121077	0.868834	6.73882	6.27786	6.39894	6.80994	6.83429	6.65811
64926	0.837724	0.00112045	0.944915	5.0566e-10	-0.0315885	0.999718	-0.0379858	0.97256	-0.107191	0.953089	8.88053	9.71826	9.82545	8.84895	8.84255	9.18411
4689	0.84109	0.00112045	0.841548	2.30371e-08	0.0548713	0.999718	0.115965	0.905175	-0.000457911	0.999896	7.31212	8.15321	8.15367	7.36699	7.42809	7.65204
9249	-0.509461	0.00112079	-0.369658	3.99951e-05	-0.00250842	0.999718	-0.00769214	0.99304	-0.139802	0.856306	9.37176	8.8623	9.0021	9.36925	9.36407	9.23294
84836	-0.395033	0.00112575	-0.424293	2.63254e-09	0.00728586	0.999718	0.0211964	0.967548	0.0292608	0.975735	7.44286	7.04783	7.01857	7.45015	7.46406	7.30591
84068	0.407526	0.00113031	0.413309	1.57325e-08	0.0619741	0.999718	0.0208425	0.968877	-0.00578359	0.998016	7.67038	8.07791	8.08369	7.73236	7.69123	7.82975
6911	-0.283681	0.00113197	-0.230674	4.39756e-06	-0.0213361	0.999718	-0.113478	0.799271	-0.0530074	0.918338	6.13006	5.84638	5.89939	6.10872	6.01658	6.00471
11006	0.795458	0.00113586	1.05543	1.00325e-12	0.0420845	0.999718	0.0689088	0.947424	-0.259974	0.805599	6.16929	6.96475	7.22472	6.21137	6.2382	6.55079
7464	-0.61279	0.00115151	-0.564641	2.36108e-07	-0.205589	0.999718	-0.302761	0.799271	-0.0481486	0.972666	7.71866	7.10587	7.15402	7.51307	7.4159	7.38473
64927	-0.333591	0.00115151	-0.336342	1.95531e-08	-0.0229838	0.999718	-0.028225	0.949208	0.00275081	0.998143	7.73684	7.40325	7.4005	7.71386	7.70862	7.60725
8786	-0.648042	0.00115522	-0.776326	6.2995e-11	0.116854	0.999718	0.0128816	0.989421	0.128283	0.914002	7.78052	7.13248	7.00419	7.89737	7.7934	7.54057
11261	-0.559211	0.00115526	-0.756407	4.56587e-13	-0.0384693	0.999718	-0.0575278	0.932912	0.197196	0.783585	9.97684	9.41763	9.22043	9.93837	9.91931	9.69996
32	-0.573538	0.00115526	-0.736501	4.07291e-12	-0.0471214	0.999718	-0.0587214	0.933838	0.162963	0.844525	9.43741	8.86387	8.70091	9.39029	9.37869	9.16383
112744	0.366095	0.00117408	0.238976	0.000235861	-0.0202977	0.999718	0.00315158	0.995237	0.127119	0.788725	5.50102	5.86711	5.73999	5.48072	5.50417	5.58887
1611	0.384359	0.00117408	0.489822	5.85139e-12	0.162078	0.999718	0.0589726	0.892589	-0.105464	0.857242	8.35104	8.73539	8.84086	8.51311	8.41001	8.5596
57506	-0.508977	0.00117408	-0.487146	8.98904e-08	-0.17191	0.999718	-0.170161	0.799271	-0.0218314	0.989542	6.70006	6.19108	6.21292	6.52815	6.5299	6.44541
22934	-0.357486	0.00117419	-0.393035	1.36525e-09	-0.0262858	0.999718	-0.0170359	0.971222	0.0355494	0.961679	9.4899	9.13241	9.09686	9.46361	9.47286	9.34585
168544	0.573365	0.00118	0.605652	5.03751e-09	0.0165402	0.999718	0.0636836	0.925308	-0.0322864	0.982172	7.22647	7.79983	7.83212	7.24301	7.29015	7.45906
3216	-0.683787	0.00118005	-0.736596	2.69532e-09	-0.190054	0.999718	0.0198786	0.981816	0.0528092	0.973595	8.38134	7.69755	7.64474	8.19128	8.40121	8.1075
64359	0.408037	0.00118283	0.519549	6.21909e-12	0.0886576	0.999718	0.164282	0.799271	-0.111512	0.857338	6.36995	6.77799	6.8895	6.45861	6.53423	6.61398
10217	-0.497387	0.0011874	-0.742579	5.39662e-15	-0.00154956	0.999718	0.00163536	0.998197	0.245192	0.612743	10.0143	9.51691	9.27172	10.0127	10.0159	9.77087
3430	0.566213	0.0011911	0.571125	2.09583e-08	0.170547	0.999718	0.162696	0.799271	-0.00491162	0.998143	8.7403	9.30652	9.31143	8.91085	8.903	9.01978
91750	0.372248	0.00119488	0.270827	4.16375e-05	0.0724049	0.999718	0.0747888	0.846341	0.101421	0.857338	6.66165	7.03389	6.93247	6.73405	6.73643	6.79781
54793	-0.381962	0.00120209	-0.421546	1.27901e-09	-0.0157883	0.999718	0.0224376	0.965434	0.039584	0.961132	9.24555	8.86359	8.82401	9.22977	9.26799	9.1071
7013	-0.411708	0.00120328	-0.298947	4.34965e-05	0.0118475	0.999718	-0.0167084	0.976187	-0.112761	0.857338	8.04728	7.63557	7.74833	8.05913	8.03057	7.93348
10880	-0.399123	0.00120503	-0.461367	2.63643e-10	-0.159283	0.999718	-0.00563637	0.993349	0.0622432	0.937042	7.00361	6.60449	6.54225	6.84433	6.99798	6.82142
1738	-0.403848	0.00120568	-0.403832	2.77134e-08	-0.00461933	0.999718	0.0152541	0.978129	-1.60829e-05	0.999902	9.7808	9.37696	9.37697	9.77618	9.79606	9.64549
6037	0.268955	0.00120889	0.0767987	0.143019	-0.00134971	0.999718	-0.00385529	0.993284	0.192156	0.285762	5.28712	5.55607	5.36392	5.28577	5.28326	5.32278
84223	0.439654	0.00121176	0.634551	2.86646e-14	0.0281574	0.999718	0.133816	0.799271	-0.194897	0.67547	6.04767	6.48732	6.68222	6.07583	6.18149	6.30735
93035	0.473842	0.00121176	0.434804	2.92411e-07	0.0197691	0.999718	-0.0191703	0.976201	0.0390379	0.971337	6.0352	6.50904	6.47	6.05497	6.01603	6.18431
55893	-0.529677	0.00121179	-0.563606	4.29928e-09	-0.117443	0.999718	-0.0910085	0.871715	0.0339294	0.979175	9.30803	8.77836	8.74443	9.19059	9.21702	9.06554
54436	0.46005	0.00121179	0.446683	6.53991e-08	-0.0341435	0.999718	0.00605906	0.993776	0.0133671	0.993605	6.24646	6.70651	6.69314	6.21231	6.25252	6.39894
401847	0.959014	0.00121382	0.852311	6.56014e-07	0.126773	0.999718	0.0417965	0.974271	0.106702	0.956646	5.83744	6.79646	6.68975	5.96422	5.87924	6.17206
1462	0.682601	0.0012149	0.880898	3.96085e-12	-0.125748	0.999718	-0.00260876	0.997746	-0.198297	0.838751	8.01038	8.69298	8.89128	7.88463	8.00777	8.28493
2317	-0.629256	0.00122455	-0.815592	3.39191e-12	-0.0756619	0.999718	-0.178782	0.799271	0.186336	0.83086	11.3491	10.7199	10.5335	11.2735	11.1703	11.0036
857	0.662994	0.00122528	0.723174	1.99295e-09	0.0429443	0.999718	0.145587	0.826156	-0.0601808	0.966962	9.10076	9.76376	9.82394	9.14371	9.24635	9.40486
6817	-0.573503	0.00122621	-0.654238	4.42908e-10	-0.17014	0.999718	-0.151642	0.801548	0.080735	0.946241	12.3369	11.7634	11.6827	12.1668	12.1853	12.0367
93349	0.343112	0.0012278	0.244681	6.14806e-05	0.125922	0.999718	0.0735905	0.832745	0.0984308	0.844525	5.51463	5.85774	5.75931	5.64055	5.58822	5.64916
942	0.855072	0.00123554	1.09247	6.2766e-12	0.0662884	0.999718	0.0415198	0.971022	-0.237394	0.856306	7.24746	8.10253	8.33993	7.31375	7.28898	7.63717
4594	-0.45399	0.00123554	-0.521644	3.50512e-10	-0.0811016	0.999718	-0.111918	0.811657	0.0676543	0.94176	9.89832	9.44433	9.37667	9.81722	9.7864	9.67041
79591	-0.325985	0.00124035	-0.348614	3.89735e-09	-0.0410112	0.999718	-0.131555	0.799271	0.0226288	0.978961	8.52453	8.19854	8.17591	8.48352	8.39297	8.35328
116987	-0.437966	0.00124035	-0.466242	4.50142e-09	-0.0804822	0.999718	-0.0770169	0.870299	0.0282766	0.979175	8.73572	8.29775	8.26947	8.65523	8.6587	8.53702
9922	0.339993	0.00124237	0.459159	6.36638e-13	-0.0450297	0.999718	-0.0208113	0.964411	-0.119166	0.788272	7.19135	7.53135	7.65051	7.14632	7.17054	7.32992
6196	0.423215	0.00124752	0.554955	2.27302e-12	0.0404532	0.999718	0.0193229	0.97256	-0.13174	0.820754	7.57684	8.00005	8.13179	7.61729	7.59616	7.77459
54440	0.636553	0.00124752	0.766349	6.68515e-11	0.0648418	0.999718	0.0385338	0.964551	-0.129795	0.90957	7.06654	7.70309	7.83289	7.13138	7.10507	7.34794
64218	0.677372	0.00125142	0.619845	3.38119e-07	-0.0859696	0.999718	-0.0762424	0.9249	0.0575273	0.969856	7.18299	7.86036	7.80283	7.09702	7.10675	7.36163
6195	-0.377667	0.00125461	-0.419919	1.13024e-09	0.0769406	0.999718	0.00885031	0.987096	0.0422522	0.956646	9.20185	8.82418	8.78193	9.27879	9.2107	9.07327
10333	0.266718	0.00126503	0.250255	1.80243e-07	-0.040474	0.999718	-0.0296464	0.925308	0.0164631	0.980168	5.66711	5.93382	5.91736	5.62663	5.63746	5.73839
516	-0.864038	0.0012655	-0.973257	7.40447e-10	-0.0191034	0.999718	0.0750559	0.94794	0.109219	0.953089	9.35601	8.49198	8.38276	9.33691	9.43107	9.04799
90594	-0.558063	0.00126685	-0.647005	2.76424e-10	-0.00538611	0.999718	-0.0405012	0.95675	0.0889427	0.934275	7.95866	7.4006	7.31165	7.95327	7.91816	7.72456
9955	0.671886	0.00127133	0.89934	1.0212e-12	-0.0335078	0.999718	0.0493443	0.956741	-0.227453	0.798328	6.56048	7.23236	7.45982	6.52697	6.60982	6.8716
221472	0.857164	0.00127171	0.787091	3.19129e-07	-0.0370986	0.999718	-0.0105538	0.994232	0.0700725	0.971535	9.06948	9.92665	9.85657	9.03238	9.05893	9.33683
9069	0.572415	0.00127237	0.758938	1.5373e-12	0.0692507	0.999718	0.0376802	0.960692	-0.186523	0.809277	8.86823	9.44064	9.62717	8.93748	8.90591	9.1443
133308	0.238332	0.00127561	0.311674	2.72223e-12	0.0740385	0.999718	0.084204	0.799271	-0.0733417	0.820754	5.82712	6.06545	6.13879	5.90116	5.91132	5.97131
9120	0.335673	0.00128233	0.352223	7.67628e-09	0.0394568	0.999718	0.0437221	0.911551	-0.0165502	0.986275	5.55174	5.88741	5.90396	5.59119	5.59546	5.6939
51393	0.49438	0.00128396	0.62004	1.51094e-11	0.0268254	0.999718	0.141068	0.799271	-0.12566	0.873353	6.8382	7.33258	7.45824	6.86502	6.97926	7.09898
1962	-0.542786	0.00129041	-1.08065	9.15209e-22	-0.195086	0.999718	-0.232764	0.799271	0.537865	0.0601165	8.82164	8.27885	7.74099	8.62655	8.58887	8.36706
55002	0.517212	0.00129401	0.568745	1.77805e-09	0.244601	0.976365	0.00964261	0.990651	-0.0515332	0.961701	8.373	8.89021	8.94174	8.6176	8.38264	8.60714
10178	-0.269568	0.00129401	-0.1617	0.00084322	-0.0679519	0.999718	-0.0833599	0.799271	-0.107868	0.738952	5.7749	5.50533	5.6132	5.70694	5.69154	5.67388
5996	1.44258	0.00129401	1.91068	1.70396e-12	0.161116	0.999718	0.0741063	0.968877	-0.468096	0.809277	7.34339	8.78597	9.25406	7.5045	7.41749	8.02933
730051	-0.799523	0.00129401	-1.00305	1.53687e-11	-0.199554	0.999718	0.0200534	0.985961	0.203524	0.873226	7.42682	6.6273	6.42377	7.22727	7.44687	7.06762
3683	0.631131	0.00129401	0.722153	4.65523e-10	0.094152	0.999718	0.0461479	0.95675	-0.0910217	0.944767	6.82017	7.4513	7.54232	6.91432	6.86631	7.09542
9122	0.457182	0.00129451	0.383969	2.76596e-06	-0.0538141	0.999718	0.0114895	0.985961	0.0732127	0.934275	5.95444	6.41162	6.33841	5.90063	5.96593	6.08744
9452	0.879235	0.00129572	0.682838	1.41805e-05	0.107509	0.999718	-0.0192863	0.988688	0.196397	0.894514	9.55956	10.4388	10.2424	9.66707	9.54028	9.81637
57699	0.351664	0.0012962	0.254421	5.19269e-05	-0.0393015	0.999718	-0.0756206	0.832745	0.0972425	0.857338	5.75898	6.11064	6.0134	5.71968	5.68336	5.8204
3458	0.761506	0.0012964	1.0883	5.98819e-14	0.216982	0.999718	0.152773	0.847446	-0.326795	0.702013	5.6268	6.38831	6.7151	5.84378	5.77957	6.07123
1397	0.485445	0.00129695	0.667419	3.43229e-13	0.064545	0.999718	0.0485234	0.934366	-0.181974	0.765469	6.83402	7.31946	7.50144	6.89856	6.88254	7.08169
1901	0.491142	0.00130237	0.607404	2.75709e-11	-0.0264072	0.999718	-0.0580923	0.919513	-0.116263	0.882793	6.68588	7.17702	7.29329	6.65947	6.62779	6.86584
11030	0.435433	0.00130636	0.754495	3.60729e-18	0.00917216	0.999718	0.0525333	0.918663	-0.319062	0.279067	6.13784	6.57327	6.89233	6.14701	6.19037	6.40122
7421	-0.593218	0.00130636	-0.794901	1.09263e-12	-0.00619286	0.999718	-0.137377	0.819642	0.201684	0.797212	7.97774	7.38452	7.18284	7.97155	7.84036	7.66494
65003	-0.515719	0.00130636	-0.459033	7.4078e-07	0.0209944	0.999718	0.0528794	0.934366	-0.0566856	0.957513	9.08743	8.57172	8.6284	9.10843	9.14031	8.94674
154467	0.648751	0.00130642	0.883856	5.28559e-13	0.143498	0.999718	0.198893	0.799271	-0.235106	0.780611	7.61107	8.25982	8.49492	7.75457	7.80996	7.9947
100505669	-0.29612	0.00131095	-0.276215	2.29778e-07	-0.129738	0.999718	-0.0707502	0.815835	-0.0199048	0.979175	6.3605	6.06438	6.08428	6.23076	6.28975	6.21978
116844	0.827006	0.00131095	0.859791	1.08801e-08	0.244715	0.999718	0.269642	0.799271	-0.0327842	0.990641	8.12825	8.95526	8.98804	8.37297	8.39789	8.55436
3052	-0.386404	0.0013212	-0.603441	9.32067e-16	0.0948027	0.999718	0.0485825	0.916743	0.217037	0.52232	8.8834	8.497	8.27996	8.9782	8.93198	8.71731
92591	1.0822	0.00132264	1.15391	5.11477e-09	-0.0630711	0.999718	0.0975683	0.943482	-0.071716	0.979175	6.30206	7.38426	7.45598	6.23899	6.39963	6.72226
963	0.804501	0.00132324	0.962573	1.0201e-10	0.0375093	0.999718	0.0400665	0.970359	-0.158072	0.916259	6.97464	7.77914	7.93721	7.01215	7.01471	7.31891
146206	0.274065	0.00132486	0.18513	0.000165316	-0.019274	0.999718	-0.0570484	0.844118	0.088935	0.810391	5.68007	5.95413	5.8652	5.66079	5.62302	5.72646
2833	0.537512	0.00133055	0.423193	1.13416e-05	0.0513221	0.999718	0.0605608	0.924945	0.114319	0.902865	6.52371	7.06123	6.94691	6.57504	6.58428	6.70529
57205	0.248264	0.00133322	0.237303	1.25251e-07	0.0495872	0.999718	0.0317046	0.914467	0.0109614	0.988947	5.81679	6.06505	6.05409	5.86637	5.84849	5.91801
4063	0.469542	0.00133547	0.354311	2.5765e-05	-0.0641242	0.999718	-0.107752	0.820263	0.115231	0.877713	6.0035	6.47304	6.35781	5.93937	5.89575	6.08568
51176	0.834649	0.001341	0.696996	3.36422e-06	0.00520698	0.999718	0.0168169	0.989421	0.137653	0.931161	7.10042	7.93507	7.79742	7.10563	7.11724	7.35609
149628	0.73461	0.00134704	0.836809	6.12619e-10	0.071195	0.999718	-0.00537163	0.996311	-0.102199	0.947911	6.17255	6.90716	7.00936	6.24374	6.16718	6.46562
5699	0.496907	0.00134727	0.499276	3.19266e-08	0.186955	0.999718	0.176607	0.799271	-0.00236912	0.99965	12.1551	12.652	12.6543	12.342	12.3317	12.4171
6907	-0.348507	0.00135267	-0.0838857	0.236776	-0.00244911	0.999718	-0.023626	0.958668	-0.264621	0.241689	7.96258	7.61407	7.87869	7.96013	7.93895	7.91038
923	0.833553	0.00135465	0.860242	1.47541e-08	0.0753787	0.999718	0.0770021	0.940597	-0.0266887	0.993142	7.15204	7.98559	8.01228	7.22742	7.22904	7.48656
25878	0.690427	0.00135516	0.756239	2.31962e-09	-0.123527	0.999718	0.14336	0.844834	-0.0658118	0.964039	9.98726	10.6777	10.7435	9.86374	10.1306	10.2768
1655	0.41181	0.00135516	0.427458	1.24345e-08	0.0178939	0.999718	-0.0611518	0.897531	-0.0156476	0.991619	11.9602	12.372	12.3876	11.978	11.899	12.0889
8803	-0.370782	0.00136224	-0.528519	8.21185e-14	-0.0914203	0.999718	-0.0559889	0.896482	0.157736	0.706751	9.10779	8.73701	8.57928	9.01637	9.05181	8.90031
4242	0.600394	0.0013685	0.611701	2.21824e-08	-0.0348299	0.999718	-0.0127884	0.989206	-0.0113073	0.997533	8.13607	8.73646	8.74777	8.10124	8.12328	8.33773
154043	-0.752391	0.00136867	-0.952197	1.32107e-11	-0.181445	0.999718	-0.157154	0.843839	0.199806	0.868834	9.28967	8.53728	8.33748	9.10823	9.13252	8.8892
28966	-0.452179	0.00136867	-0.361296	8.84793e-06	-0.049234	0.999718	-0.0279262	0.964411	-0.0908827	0.914002	6.66411	6.21193	6.30281	6.61488	6.63618	6.51689
1979	-0.511847	0.00137034	-0.7798	3.69071e-15	-0.0320854	0.999718	-0.0625595	0.918663	0.267953	0.566788	9.46033	8.94848	8.68053	9.42824	9.39777	9.17846
54890	0.226365	0.00137553	0.223955	5.25322e-08	0.0244678	0.999718	0.000735001	0.998299	0.00241006	0.998143	11.3516	11.578	11.5756	11.3761	11.3523	11.4332
171423	0.836348	0.0013851	0.741488	9.12199e-07	-0.126846	0.999718	0.138795	0.881889	0.09486	0.956646	8.67874	9.51509	9.42023	8.5519	8.81754	8.96997
51573	-0.431448	0.00138913	-0.517881	1.04966e-10	-0.0415761	0.999718	-0.0393626	0.942047	0.0864335	0.914588	8.76088	8.32944	8.243	8.71931	8.72152	8.56637
100128893	-0.746471	0.00139279	-1.14314	3.04938e-15	0.0261322	0.999718	0.015263	0.989421	0.396673	0.560091	8.00144	7.25497	6.8583	8.02758	8.01671	7.63646
2202	0.947745	0.00139711	1.05459	1.49847e-09	-0.0579444	0.999718	0.00952455	0.995237	-0.106844	0.956646	8.11681	9.06455	9.1714	8.05886	8.12633	8.47092
643866	0.69231	0.0013978	0.535494	1.73959e-05	0.120594	0.999718	0.046201	0.960692	0.156816	0.893565	7.18624	7.87855	7.72174	7.30684	7.23244	7.41446
4716	-0.463316	0.0013978	-0.390279	2.99845e-06	0.0142009	0.999718	0.0491599	0.931253	-0.0730366	0.937381	10.8366	10.3732	10.4463	10.8508	10.8857	10.7165
6482	0.664739	0.00139786	1.03495	1.36815e-15	-0.0483694	0.999718	-0.0587284	0.947185	-0.370212	0.525236	6.93998	7.60471	7.97493	6.89161	6.88125	7.25055
9283	-0.612744	0.00140209	-0.848922	3.28624e-13	-0.273823	0.999718	-0.158876	0.803437	0.236178	0.760668	6.92286	6.31012	6.07394	6.64904	6.76398	6.54575
837	0.735997	0.00140999	1.03558	1.69078e-13	0.0529281	0.999718	0.0870694	0.920762	-0.299588	0.732009	8.86614	9.60214	9.90172	8.91907	8.95321	9.24649
80830	0.422016	0.00141053	0.385426	4.59481e-07	0.0567607	0.999718	-0.00743963	0.991693	0.0365892	0.969577	6.15321	6.57522	6.53863	6.20997	6.14577	6.29467
57636	0.50499	0.00141306	0.690206	6.11502e-13	-0.0147995	0.999718	0.0182493	0.978565	-0.185216	0.778767	6.85672	7.36171	7.54693	6.84192	6.87497	7.08975
121506	0.622004	0.00142298	0.90956	2.96433e-14	0.1507	0.999718	0.104529	0.878669	-0.287556	0.659201	6.02901	6.65101	6.93857	6.17971	6.13354	6.38704
51776	0.666616	0.00142298	0.700212	9.80192e-09	-0.0329656	0.999718	0.0502042	0.955159	-0.0335952	0.985889	8.17685	8.84347	8.87706	8.14388	8.22705	8.43005
114327	0.326966	0.00143887	0.251176	2.07489e-05	0.01646	0.999718	0.00291727	0.995237	0.0757899	0.888914	6.74478	7.07174	6.99595	6.76124	6.74769	6.83945
10083	-0.495181	0.00144307	-0.665527	1.36165e-12	-0.0496257	0.999718	-0.10317	0.844834	0.170347	0.796541	8.22021	7.72503	7.55468	8.17058	8.11704	7.95585
660	-0.438887	0.00144446	-0.358413	6.18775e-06	-0.0202414	0.999718	-0.0279851	0.962815	-0.080474	0.922809	6.27169	5.8328	5.91328	6.25145	6.24371	6.13036
497189	0.359903	0.00145377	0.33831	2.34107e-07	0.0657664	0.999718	0.0482712	0.909407	0.0215927	0.981557	5.65751	6.01741	5.99582	5.72327	5.70578	5.80247
85477	-0.942352	0.00146463	-1.42551	6.71279e-15	-0.0156668	0.999718	-0.193171	0.845797	0.48316	0.590809	9.54973	8.60738	8.12422	9.53406	9.35656	9.01321
27230	0.388254	0.00146463	0.423607	3.20038e-09	0.0906599	0.999718	0.0633463	0.886516	-0.035353	0.967521	8.88126	9.26952	9.30487	8.97192	8.94461	9.06159
515	-0.443522	0.00146513	-0.517693	3.34844e-10	-0.0630658	0.999718	-0.0149254	0.979722	0.0741709	0.930531	10.751	10.3075	10.2334	10.688	10.7361	10.5612
4982	0.751763	0.00146964	0.793382	9.19609e-09	0.127952	0.999718	-0.0436363	0.9658	-0.0416188	0.983058	6.48314	7.2349	7.27652	6.61109	6.4395	6.75974
6945	-0.381788	0.00146964	-0.391629	2.15719e-08	-0.0337317	0.999718	-0.106247	0.799271	0.00984078	0.995014	8.27685	7.89506	7.88522	8.24312	8.1706	8.09985
858	0.501762	0.00147243	0.439319	1.37812e-06	-0.0436466	0.999718	0.0179539	0.978594	0.0624431	0.953851	7.18693	7.68869	7.62625	7.14328	7.20488	7.34227
27253	0.756264	0.00147536	1.3097	6.42586e-18	-0.0106298	0.999718	0.164654	0.832745	-0.553437	0.284026	6.83362	7.58988	8.14332	6.82299	6.99827	7.31233
2357	1.06906	0.00148326	1.68276	1.00987e-15	0.0744903	0.999718	0.0813566	0.95444	-0.613703	0.512496	5.65392	6.72299	7.33669	5.72841	5.73528	6.24243
51678	0.307986	0.00148841	0.423195	5.80089e-13	0.0565622	0.999718	0.0010095	0.998299	-0.115209	0.774528	5.7307	6.03868	6.15389	5.78726	5.73171	5.87978
915	1.02076	0.00149788	1.27804	2.6735e-11	0.15812	0.999718	0.159202	0.892772	-0.257289	0.874738	8.32175	9.3425	9.59979	8.47987	8.48095	8.82917
10385	0.326648	0.00149918	0.360327	2.4024e-09	0.0897261	0.999718	0.0630504	0.860753	-0.0336791	0.961453	6.37997	6.70662	6.7403	6.4697	6.44302	6.53822
9415	0.239881	0.00150051	0.136254	0.00185665	-0.0604454	0.999718	-0.040985	0.875737	0.103626	0.702253	5.67413	5.91401	5.81038	5.61368	5.63314	5.7038
90627	-0.618686	0.00150051	-0.625636	3.42711e-08	-0.172967	0.999718	-0.117581	0.864331	0.00695048	0.998143	7.20165	6.58297	6.57602	7.02869	7.08407	6.91867
1907	-0.573999	0.0015015	-0.696555	8.93315e-11	-0.0755095	0.999718	-0.175587	0.799271	0.122556	0.903642	6.3088	5.7348	5.61224	6.23329	6.13321	6.0021
22904	0.489112	0.00150229	0.6992	1.04458e-13	0.0509876	0.999718	0.0358384	0.95675	-0.210089	0.706221	6.44295	6.93206	7.14215	6.49394	6.47879	6.69366
84624	0.861507	0.00150229	0.557796	0.000358898	0.116023	0.999718	0.326804	0.799271	0.303711	0.790396	6.29566	7.15717	6.85346	6.41169	6.62247	6.63624
10125	0.590429	0.00150882	0.612526	1.64965e-08	0.0560178	0.999718	-0.00855906	0.993284	-0.0220964	0.992322	6.29649	6.88692	6.90901	6.3525	6.28793	6.5129
84328	-0.291587	0.00151234	-0.46347	6.74429e-16	-0.102525	0.999718	-0.0507637	0.873138	0.171883	0.498878	7.94225	7.65067	7.47878	7.83973	7.89149	7.75823
3169	-0.461979	0.00151234	-0.614607	2.45409e-12	-0.00721027	0.999718	-0.019479	0.975426	0.152627	0.809277	10.4539	9.99192	9.83929	10.4467	10.4344	10.2415
10287	0.652307	0.00151234	0.721855	2.23466e-09	-0.0199944	0.999718	-0.0225709	0.979722	-0.0695483	0.961132	6.98143	7.63373	7.70328	6.96143	6.95885	7.21687
9060	-0.682048	0.0015156	-0.807403	2.2754e-10	-0.0940176	0.999718	-0.115594	0.878669	0.125355	0.922912	11.3358	10.6538	10.5284	11.2418	11.2202	11.0089
126017	-0.322873	0.0015156	-0.317658	7.66355e-08	-0.114084	0.999718	-0.0473426	0.899824	-0.00521564	0.997653	6.75929	6.43642	6.44164	6.64521	6.71195	6.61548
120224	-0.970464	0.00151636	-0.752939	1.8733e-05	-0.194072	0.999718	-0.320239	0.799271	-0.217525	0.896207	10.0385	9.06807	9.2856	9.84446	9.7183	9.6257
914	0.961536	0.00152229	1.11105	5.34485e-10	0.06318	0.999718	0.063169	0.961059	-0.149516	0.939146	8.10136	9.0629	9.21242	8.16454	8.16453	8.50939
5157	0.442373	0.00153217	0.551654	3.39374e-11	0.0370041	0.999718	0.0591151	0.911147	-0.109281	0.879834	6.19039	6.63277	6.74205	6.2274	6.24951	6.40151
392636	-0.303695	0.00153217	-0.30416	4.79113e-08	-0.100752	0.999718	-0.11594	0.799271	0.000465697	0.999651	5.97984	5.67614	5.67568	5.87909	5.8639	5.81924
140706	0.375013	0.00153274	0.225043	0.00100172	0.111306	0.999718	0.0757755	0.851635	0.149969	0.748348	6.36046	6.73547	6.5855	6.47176	6.43623	6.4896
729	-0.372125	0.00154303	-0.455004	7.35249e-11	-0.13151	0.999718	-0.0862946	0.820783	0.0828796	0.897101	6.17352	5.8014	5.71852	6.04201	6.08723	5.97088
23621	0.336615	0.00154326	0.335342	5.66808e-08	0.0103569	0.999718	-0.00724281	0.989206	0.0012728	0.99965	6.03733	6.37394	6.37267	6.04768	6.03008	6.15262
55890	-0.649634	0.00155321	-0.632208	1.09164e-07	0.101848	0.999718	0.109343	0.879965	-0.0174261	0.995014	10.0596	9.41001	9.42743	10.1615	10.169	9.89277
57596	-0.523874	0.00155526	-0.510161	1.07552e-07	0.00801178	0.999718	0.00693557	0.993952	-0.013713	0.995014	6.54232	6.01845	6.03216	6.55034	6.54926	6.36842
83590	-0.34006	0.00155673	-0.336458	7.00051e-08	-0.0313821	0.999718	-0.0222202	0.961126	-0.00360248	0.998143	8.48652	8.14646	8.15006	8.45514	8.4643	8.35736
5565	-0.412232	0.00157231	-0.427522	1.84903e-08	0.0273411	0.999718	-0.0641025	0.893491	0.01529	0.992322	7.98552	7.57329	7.558	8.01286	7.92142	7.82013
28972	0.36089	0.00158057	0.308744	2.66772e-06	0.0221649	0.999718	0.0121111	0.98044	0.0521464	0.946035	11.8305	12.1914	12.1392	11.8527	11.8426	11.9478
253190	-0.215603	0.00159067	-0.0687928	0.104348	-0.0476289	0.999718	-0.0415974	0.861797	-0.14681	0.350392	5.52199	5.30639	5.4532	5.47437	5.4804	5.46853
6305	0.368835	0.00160552	0.345589	3.14051e-07	0.162628	0.999718	0.086718	0.820118	0.0232458	0.980168	8.24436	8.61319	8.58994	8.40698	8.33107	8.41974
79877	-0.381761	0.00160787	-0.382083	5.43882e-08	-0.132284	0.999718	-0.0472667	0.918663	0.000321684	0.999896	10.2135	9.83178	9.83146	10.0813	10.1663	10.045
10527	0.51685	0.00161254	0.394842	2.73099e-05	-0.0233922	0.999718	-0.0374751	0.95675	0.122008	0.888	6.73369	7.25054	7.12853	6.7103	6.69621	6.86073
4952	-0.445602	0.00161323	-0.688464	3.61091e-15	-0.0393112	0.999718	-0.130652	0.799271	0.242862	0.550248	8.10326	7.65766	7.41479	8.06395	7.97261	7.82698
11185	0.418999	0.00161323	0.499901	2.06459e-10	0.0634349	0.999718	0.118421	0.799271	-0.0809015	0.918338	6.04249	6.46149	6.54239	6.10593	6.16091	6.26175
1040	-0.656262	0.00161323	-0.539643	6.49118e-06	-0.130993	0.999718	-0.0897107	0.909402	-0.116619	0.92685	10.3273	9.67104	9.78766	10.1963	10.2376	10.0832
55450	-0.968266	0.00161323	-1.09597	1.26449e-09	-0.0643935	0.999718	-0.191553	0.856149	0.127702	0.953089	11.8759	10.9077	10.78	11.8115	11.6844	11.4273
126208	-0.346383	0.00162027	-0.434115	3.3361e-11	-0.0400372	0.999718	-0.00558691	0.992926	0.0877321	0.874747	10.2443	9.89793	9.81019	10.2043	10.2387	10.0908
79413	0.380431	0.00162027	0.448893	3.08559e-10	-0.000659291	0.999718	-0.019003	0.971022	-0.068462	0.925529	5.44372	5.82415	5.89261	5.44306	5.42472	5.58879
6843	0.770202	0.00162113	0.706801	5.43207e-07	-0.0595009	0.999718	-0.115039	0.897979	0.0634005	0.972091	7.95803	8.72823	8.66483	7.89853	7.84299	8.15764
79862	-0.716655	0.00163163	-0.605182	3.77068e-06	-0.275523	0.999718	-0.187001	0.803437	-0.111473	0.939381	9.16832	8.45166	8.56314	8.8928	8.98132	8.8465
79258	-0.429417	0.00163524	-0.499135	5.34391e-10	-0.00612347	0.999718	-0.0280772	0.961167	0.0697178	0.934275	6.70295	6.27353	6.20381	6.69682	6.67487	6.52322
5447	-0.400758	0.00163524	-0.445531	2.37753e-09	-0.0646921	0.999718	-0.1243	0.799271	0.044773	0.958012	7.49614	7.09538	7.0506	7.43144	7.37184	7.2915
83440	0.299369	0.00163524	0.290117	1.365e-07	-0.0606894	0.999718	-0.0681598	0.825789	0.00925227	0.993326	8.59908	8.89845	8.8892	8.53839	8.53092	8.66741
352909	0.239092	0.00164164	0.142181	0.00119253	0.0910324	0.999718	0.011777	0.971222	0.0969115	0.745463	5.44567	5.68476	5.58785	5.5367	5.45744	5.51797
930	1.44704	0.00164164	1.49386	2.35534e-08	-0.0973595	0.999718	-0.154069	0.931903	-0.0468233	0.993142	6.99058	8.43762	8.48445	6.89322	6.83651	7.43762
146223	-0.566287	0.00164275	-0.669978	2.94857e-10	0.0648483	0.999718	-0.0742825	0.913065	0.103692	0.923066	9.0342	8.46792	8.36422	9.09905	8.95992	8.79177
390	-0.392418	0.00164275	-0.355029	7.94527e-07	0.0190031	0.999718	-0.14111	0.799271	-0.0373891	0.964902	9.68421	9.29179	9.32918	9.70322	9.5431	9.5131
333929	0.221977	0.0016498	0.0906915	0.0317154	0.0632234	0.999718	0.0492986	0.829566	0.131285	0.500567	5.74298	5.96496	5.83367	5.80621	5.79228	5.80818
441282	-0.92119	0.00165113	-1.21696	4.3922e-12	-0.14485	0.999718	-0.076115	0.950708	0.295767	0.819287	9.47303	8.55184	8.25607	9.32818	9.39691	9.01966
79987	0.693867	0.00165246	0.424877	0.000844734	-0.021984	0.999718	0.0848495	0.918663	0.268989	0.764556	7.58413	8.278	8.00901	7.56215	7.66898	7.77227
92259	-0.452382	0.00166261	-0.564433	4.34811e-11	-0.0018005	0.999718	0.0638921	0.906587	0.112051	0.881022	8.51712	8.06474	7.95269	8.51532	8.58101	8.34961
2734	0.316259	0.00166261	0.311221	9.43805e-08	-0.0084324	0.999718	-0.0480183	0.897178	0.00503806	0.997667	10.7865	11.1028	11.0977	10.7781	10.7385	10.8767
65997	0.533989	0.00166412	0.630412	3.29831e-10	-0.00444154	0.999718	0.042877	0.951401	-0.0964234	0.925529	5.83337	6.36736	6.46379	5.82893	5.87625	6.06066
7128	0.539926	0.00167301	0.760356	3.07623e-13	0.0692648	0.999718	-0.0240495	0.974271	-0.220429	0.740769	8.10983	8.64975	8.87018	8.17909	8.08578	8.36314
9128	0.29374	0.0016779	0.223798	3.06284e-05	0.0967507	0.999718	0.0297835	0.934366	0.0699419	0.887454	8.78342	9.07716	9.00722	8.88017	8.8132	8.88961
896	0.38188	0.00168152	0.366039	1.94483e-07	0.122177	0.999718	0.0891779	0.820783	0.0158418	0.989877	11.2686	11.6505	11.6346	11.3908	11.3578	11.4454
92	-0.399962	0.00168339	-0.475631	2.65134e-10	0.07063	0.999718	0.0292143	0.95675	0.0756688	0.919927	7.76929	7.36933	7.29366	7.83992	7.7985	7.62936
114769	0.709959	0.00168425	0.708156	6.7319e-08	0.176809	0.999718	0.188388	0.803437	0.00180228	0.999651	7.00659	7.71655	7.71475	7.1834	7.19498	7.34376
3003	1.17507	0.00168565	1.63863	4.87903e-13	0.0810121	0.999718	0.272706	0.823324	-0.463559	0.759269	6.92817	8.10324	8.5668	7.00918	7.20088	7.57693
11162	-0.373727	0.00168683	-0.47683	1.92885e-11	-0.0983989	0.999718	0.0283475	0.956152	0.103102	0.862213	7.46748	7.09375	6.99065	7.36908	7.49583	7.30306
152206	-0.330814	0.0016889	-0.353336	9.19609e-09	-0.170054	0.877286	-0.159466	0.799271	0.0225214	0.979175	5.98336	5.65254	5.63002	5.8133	5.82389	5.78149
617	-0.275842	0.00169887	-0.27182	9.56739e-08	-0.0194454	0.999718	0.0258611	0.940597	-0.00402168	0.998016	7.97293	7.69709	7.70111	7.95349	7.9988	7.88459
10867	0.504624	0.00170015	0.563799	2.26333e-09	-0.0345403	0.999718	0.1079	0.842689	-0.0591745	0.95598	9.42038	9.925	9.98418	9.38584	9.52828	9.64466
81565	0.337014	0.00170679	0.43605	1.15735e-11	0.0803809	0.999718	0.00904332	0.98364	-0.0990363	0.844525	10.7555	11.0925	11.1915	10.8358	10.7645	10.9162
3206	-0.459909	0.00170679	-0.571029	5.72975e-11	-0.0328477	0.999718	0.0474419	0.934366	0.11112	0.883527	8.30779	7.84788	7.73676	8.27494	8.35523	8.1276
257106	0.657115	0.00170679	0.71487	5.36882e-09	0.0200034	0.999718	-0.0668791	0.934366	-0.0577555	0.969577	6.92174	7.57885	7.63661	6.94174	6.85486	7.14605
57655	0.445976	0.00171315	0.685036	6.22908e-15	0.000678197	0.999718	0.113187	0.811657	-0.23906	0.564404	7.97956	8.42553	8.66459	7.98023	8.09274	8.24303
83660	-0.533905	0.00171315	-0.623198	5.34546e-10	-0.0265413	0.999718	-0.050958	0.939314	0.0892923	0.932611	8.20235	7.66845	7.57915	8.17581	8.15139	7.96974
6373	1.27194	0.00171315	1.26471	7.65913e-08	0.165518	0.999718	0.127384	0.93471	0.00722565	0.99965	5.82371	7.09565	7.08843	5.98923	5.9511	6.33118
8835	-0.419081	0.00171315	-0.417622	7.19678e-08	-0.0211117	0.999718	-0.0322034	0.954454	-0.00145921	0.99965	7.62217	7.20309	7.20455	7.60106	7.58997	7.46309
51760	-0.490768	0.0017206	-0.537359	4.49375e-09	-0.065902	0.999718	-0.0345888	0.957368	0.0465913	0.965658	6.49546	6.00469	5.9581	6.42955	6.46087	6.29001
256714	-0.414378	0.0017236	-0.371663	1.07938e-06	-0.0482498	0.999718	-0.173028	0.799271	-0.0427156	0.961453	6.00055	5.58617	5.62889	5.9523	5.82752	5.80226
256987	-0.358223	0.00173077	-0.304909	3.56647e-06	-0.144896	0.999718	-0.0879286	0.815835	-0.0533141	0.944767	6.05426	5.69604	5.74936	5.90937	5.96634	5.89355
2053	-0.761086	0.00173234	-1.19989	1.82922e-15	-0.143987	0.999718	-0.0487378	0.963745	0.438807	0.520281	9.24055	8.47946	8.04066	9.09656	9.19181	8.8106
55234	-0.274681	0.00173234	-0.230548	4.83165e-06	-0.112263	0.999718	-0.0747173	0.801835	-0.0441337	0.93733	7.34401	7.06933	7.11346	7.23175	7.26929	7.21902
7297	0.288581	0.00173485	0.285461	9.11054e-08	-0.0231389	0.999718	-0.0564031	0.860753	0.00311964	0.998143	10.7507	11.0393	11.0362	10.7276	10.6943	10.8268
10907	-0.316946	0.00173503	-0.290453	6.55599e-07	-0.0306307	0.999718	-0.0717672	0.826156	-0.0264935	0.971535	6.78361	6.46666	6.49315	6.75298	6.71184	6.65207
1512	0.867168	0.00173838	1.16853	2.38882e-12	-0.137657	0.999718	0.0054665	0.996617	-0.301358	0.798328	9.72267	10.5898	10.8912	9.58501	9.72814	10.0922
5784	0.427703	0.00173945	0.522223	1.1435e-10	0.0730256	0.999718	0.132298	0.799271	-0.0945202	0.90047	6.2203	6.648	6.74252	6.29332	6.3526	6.45278
22926	0.310674	0.00173945	0.338812	5.26059e-09	0.0444019	0.999718	0.0215247	0.958668	-0.0281378	0.968641	8.83081	9.14148	9.16962	8.87521	8.85233	8.96074
140825	-0.274895	0.00174119	-0.394288	1.61643e-13	-0.0731228	0.999718	-0.0937308	0.799271	0.119393	0.707004	6.2803	6.00541	5.88601	6.20718	6.18657	6.10686
55090	-0.294483	0.00174761	-0.350392	2.95415e-10	0.0414725	0.999718	0.000935264	0.998299	0.0559093	0.919927	6.88946	6.59498	6.53907	6.93094	6.8904	6.77768
203328	0.638677	0.00174761	0.568203	1.34743e-06	0.0913877	0.999718	-0.00396302	0.996617	0.0704744	0.960829	6.68395	7.32263	7.25216	6.77534	6.67999	6.897
4277	0.813204	0.00174761	0.762016	3.84593e-07	0.151292	0.999718	-0.015243	0.990998	0.0511886	0.980617	7.23517	8.04837	7.99718	7.38646	7.21992	7.51935
23351	-0.509201	0.00174761	-0.486856	2.29512e-07	0.0115964	0.999718	-0.196104	0.799271	-0.0223454	0.989877	8.32085	7.81165	7.834	8.33245	8.12475	8.08474
100129075	-0.237557	0.00174821	-0.296362	5.25274e-11	-0.0172917	0.999718	-0.0362818	0.897072	0.0588041	0.881142	6.16385	5.92629	5.86749	6.14656	6.12757	6.04926
11072	0.372528	0.00174888	0.483086	1.16828e-11	0.130448	0.999718	0.0837073	0.828171	-0.110558	0.843727	6.38623	6.75875	6.86931	6.51667	6.46993	6.59602
5467	-0.372711	0.00175012	-0.417342	2.3232e-09	-0.223906	0.636519	-0.110925	0.799271	0.0446317	0.955887	7.12202	6.74931	6.70468	6.89812	7.0111	6.90796
54749	-0.758572	0.00175012	-0.566147	4.75179e-05	-0.198361	0.999718	-0.0346402	0.973689	-0.192425	0.876496	9.07183	8.31325	8.50568	8.87347	9.03719	8.8234
84870	0.514341	0.00175012	0.584105	1.4674e-09	-0.0489709	0.999718	0.0781308	0.897531	-0.0697635	0.952483	6.8815	7.39584	7.4656	6.83253	6.95963	7.09976
23239	-0.330631	0.00175156	-0.368174	2.79207e-09	0.0433736	0.999718	-0.0419587	0.918663	0.0375432	0.956941	6.56303	6.2324	6.19486	6.6064	6.52107	6.4295
645784	0.369227	0.00175293	0.243511	0.000336688	0.0415953	0.999718	-0.053351	0.904147	0.125716	0.803926	5.65855	6.02778	5.90206	5.70014	5.6052	5.73758
6249	0.365828	0.00175408	0.464226	2.7707e-11	0.0308389	0.999718	-0.0161601	0.974399	-0.0983976	0.868834	8.95552	9.32135	9.41975	8.98636	8.93936	9.10995
23224	-0.620304	0.00175574	-0.743884	2.29715e-10	-0.0802976	0.999718	-0.148973	0.819642	0.12358	0.917343	8.31109	7.69078	7.5672	8.23079	8.16211	7.99655
23136	-0.544273	0.0017568	-0.935749	2.2344e-17	-0.284016	0.853364	-0.197229	0.799271	0.391476	0.309272	10.2982	9.75395	9.36248	10.0142	10.101	9.88479
9860	-0.288209	0.0017586	-0.335532	6.47269e-10	-0.0991261	0.999718	-0.0600041	0.846326	0.0473237	0.934275	7.22714	6.93894	6.89161	7.12802	7.16714	7.07789
55521	-0.664835	0.00176512	-0.940717	3.16227e-13	-0.0387002	0.999718	-0.086618	0.914467	0.275881	0.732398	7.86262	7.19778	6.9219	7.82392	7.776	7.51611
64772	-0.492521	0.00179468	-0.640242	1.16009e-11	-0.044708	0.999718	-0.106516	0.841567	0.147721	0.839565	7.87398	7.38146	7.23374	7.82928	7.76747	7.61672
5362	-0.614555	0.00179742	-0.783027	2.55438e-11	-0.0510272	0.999718	-0.227847	0.799271	0.168473	0.868323	7.77106	7.15651	6.98803	7.72003	7.54321	7.42249
92291	-1.1668	0.00179742	-0.981172	5.00346e-06	0.262141	0.999718	0.132158	0.927141	-0.185624	0.938411	8.27759	7.11079	7.29642	8.53973	8.40975	8.01243
143458	0.259392	0.00179825	0.282076	6.33931e-09	0.0627386	0.999718	0.0591009	0.826156	-0.0226839	0.969856	5.62082	5.88022	5.9029	5.68356	5.67993	5.74716
6746	0.387841	0.00180693	0.404771	2.22132e-08	0.0634452	0.999718	0.037485	0.939314	-0.0169304	0.989877	9.79268	10.1805	10.1975	9.85613	9.83017	9.95447
57480	0.334178	0.00180993	0.179705	0.00395305	0.142902	0.999718	0.0562435	0.885199	0.154473	0.671425	7.12327	7.45745	7.30297	7.26617	7.17951	7.23491
2770	-0.374628	0.00180993	-0.38616	3.1961e-08	-0.02105	0.999718	0.010758	0.982608	0.0115322	0.993326	6.90086	6.52623	6.5147	6.87981	6.91162	6.76829
90701	0.688065	0.00181114	0.88196	2.09234e-11	0.0572715	0.999718	0.114919	0.885634	-0.193895	0.857338	9.18786	9.87593	10.0698	9.24514	9.30278	9.53112
200634	-0.52762	0.00181114	-0.475313	1.08824e-06	0.0227697	0.999718	0.065181	0.918663	-0.0523079	0.963588	8.17887	7.65125	7.70356	8.20164	8.24405	8.0373
83468	0.514558	0.00181447	0.434133	4.7601e-06	-0.127371	0.999718	-0.0058252	0.99522	0.0804253	0.940828	7.34871	7.86327	7.78284	7.22134	7.34288	7.48248
23580	-0.408865	0.00181701	-0.438369	1.00868e-08	-0.0961456	0.999718	-0.0825374	0.855385	0.0295046	0.978961	10.2303	9.82144	9.79194	10.1342	10.1478	10.0371
4070	1.14322	0.00181701	1.16518	4.50323e-08	0.02774	0.999718	0.133376	0.9249	-0.0219579	0.997533	6.54215	7.68537	7.70733	6.56989	6.67553	6.99499
7431	0.738784	0.00182447	0.801882	7.00651e-09	-0.10362	0.999718	-0.0113633	0.993081	-0.0630976	0.971337	11.4376	12.1764	12.2395	11.334	11.4263	11.6925
80746	-0.48452	0.00182487	-0.718709	4.22854e-14	-0.108604	0.999718	-0.0868019	0.871297	0.234189	0.646331	8.9776	8.49308	8.25889	8.869	8.8908	8.69519
3024	-0.26919	0.00182487	-0.169335	0.000672647	-0.0122475	0.999718	0.00346557	0.993952	-0.0998557	0.781787	6.21555	5.94636	6.04622	6.2033	6.21902	6.15075
286333	0.277471	0.00183231	0.279633	6.30911e-08	0.0635825	0.999718	0.0697446	0.813494	-0.00216225	0.998993	5.68789	5.96536	5.96752	5.75147	5.75763	5.81832
25800	0.405801	0.00183827	0.475286	5.99311e-10	-0.00682334	0.999718	0.00232017	0.996794	-0.0694847	0.930198	6.74541	7.15122	7.2207	6.73859	6.74773	6.90603
83606	-0.365495	0.00184091	-0.398948	6.0513e-09	-0.0131285	0.999718	-0.1185	0.799271	0.0334522	0.968313	11.0763	10.7108	10.6774	11.0632	10.9578	10.8969
27112	-0.349021	0.00184139	-0.378946	7.12263e-09	-0.0340557	0.999718	-0.0255067	0.95675	0.029925	0.971337	6.36132	6.0123	5.98238	6.32727	6.33582	6.21775
151313	-0.333037	0.00185429	-0.23773	0.000109725	0.00212177	0.999718	-0.0603874	0.870299	-0.0953071	0.856774	8.28463	7.9516	8.0469	8.28676	8.22425	8.17641
23151	-0.491492	0.00185487	-0.634087	1.76662e-11	-0.0201439	0.999718	-0.127697	0.805924	0.142595	0.854449	9.16405	8.67256	8.52997	9.14391	9.03636	8.90497
3705	-0.404309	0.00186033	-0.37919	4.33612e-07	0.0694152	0.999718	0.00806223	0.989776	-0.0251188	0.981088	7.71751	7.3132	7.33832	7.78693	7.72557	7.59793
2079	0.528005	0.00186845	0.578607	5.5694e-09	-0.0695656	0.999718	0.120042	0.826296	-0.0506024	0.965313	9.75123	10.2792	10.3298	9.68166	9.87127	9.98008
26099	0.289217	0.00187767	0.292444	6.09102e-08	0.0809268	0.999718	0.05817	0.855556	-0.00322759	0.998143	9.50291	9.79212	9.79535	9.58383	9.56108	9.63631
50853	-0.508864	0.00188041	-0.622063	1.41935e-10	-0.00719585	0.999718	-0.119719	0.822952	0.113199	0.90047	8.39084	7.88198	7.76878	8.38365	8.27112	8.13901
25989	-0.387196	0.0018863	-0.414831	1.1372e-08	-0.00117144	0.999718	-0.0832877	0.843839	0.0276347	0.979175	6.83914	6.45194	6.42431	6.83797	6.75585	6.66791
256643	-0.369418	0.00188895	-0.437263	4.53439e-10	-0.053959	0.999718	-0.0944029	0.811657	0.0678455	0.92499	7.07668	6.70726	6.63941	7.02272	6.98227	6.88814
148418	-0.57595	0.00188895	-0.574696	8.89832e-08	0.0591478	0.999718	0.130153	0.828171	-0.00125442	0.999651	7.78727	7.21132	7.21257	7.84642	7.91742	7.64203
4060	1.15568	0.00191959	1.27782	4.49703e-09	-0.0563666	0.999718	0.234499	0.855385	-0.122131	0.961453	6.94832	8.104	8.22613	6.89195	7.18282	7.4571
85315	-0.728783	0.00192035	-0.918239	4.93659e-11	-0.141711	0.999718	-0.170512	0.825006	0.189456	0.87383	11.3307	10.6019	10.4124	11.189	11.1602	10.9427
10423	-0.357385	0.00192187	-0.373309	2.5281e-08	-0.136422	0.999718	-0.0643606	0.871297	0.0159239	0.989726	6.94224	6.58486	6.56894	6.80582	6.87788	6.77108
627	0.250854	0.00192842	0.254036	6.20127e-08	0.0469428	0.999718	-0.0320371	0.918663	-0.00318202	0.998143	5.52612	5.77698	5.78016	5.57307	5.49409	5.60988
89853	-0.351063	0.00193082	-0.476383	2.61511e-12	-0.0610278	0.999718	-0.0629219	0.871297	0.12532	0.791729	7.42488	7.07382	6.9485	7.36386	7.36196	7.23582
5376	0.620559	0.00193648	0.748537	2.50775e-10	-0.100596	0.999718	0.0812593	0.915264	-0.127979	0.914588	10.3541	10.9747	11.1026	10.2535	10.4354	10.6195
7048	0.400965	0.00193968	0.348517	2.81174e-06	-0.0817663	0.999718	-0.0196265	0.971222	0.0524489	0.953089	10.12	10.521	10.4685	10.0382	10.1004	10.2246
3189	-0.399463	0.00194663	-0.528369	7.59895e-12	-0.173541	0.999718	-0.108672	0.803437	0.128906	0.820754	9.72754	9.32808	9.19917	9.554	9.61887	9.48797
115286	-0.2944	0.00194742	-0.29537	8.19196e-08	0.0741987	0.999718	0.0253846	0.949533	0.000969655	0.99965	6.32153	6.02713	6.02616	6.39573	6.34691	6.23915
5002	-0.574899	0.00194869	-0.681354	4.7414e-10	0.0507412	0.999718	-0.0654324	0.927141	0.106455	0.924454	9.82211	9.24722	9.14076	9.87286	9.75668	9.57684
4854	0.514407	0.0019496	0.770982	3.40207e-14	0.0204615	0.999718	0.0500514	0.939314	-0.256575	0.628346	6.89415	7.40855	7.66513	6.91461	6.9442	7.16752
219902	0.28398	0.00195143	0.409573	1.98569e-13	-0.0231119	0.999718	0.0199487	0.958668	-0.125593	0.702253	5.83358	6.11756	6.24315	5.81047	5.85353	5.97201
440574	-0.241141	0.00195351	-0.143094	0.00147026	-0.0347748	0.999718	-0.03507	0.904572	-0.0980468	0.748348	5.93219	5.69105	5.78909	5.89741	5.89712	5.85985
401562	0.396351	0.00196869	0.433846	6.59792e-09	-0.0656493	0.999718	-0.00288386	0.996561	-0.0374955	0.966962	5.88224	6.27859	6.31609	5.81659	5.87936	6.01966
1152	-1.6443	0.0019755	-1.73802	1.92283e-08	0.127307	0.999718	-0.172521	0.934366	0.0937171	0.982898	11.2344	9.5901	9.49638	11.3617	11.0619	10.5967
9681	-0.318641	0.0019755	-0.302684	3.58096e-07	0.000285036	0.999718	-0.0589168	0.867673	-0.0159571	0.98719	7.0403	6.72166	6.73762	7.04059	6.98139	6.91419
80173	-0.561684	0.00198018	-0.443317	2.11258e-05	0.0297432	0.999718	0.163186	0.799271	-0.118366	0.911714	8.88225	8.32057	8.43893	8.91199	9.04544	8.78312
128611	0.54763	0.00198517	0.589052	1.15108e-08	0.0266972	0.999718	0.0506636	0.944958	-0.0414219	0.976997	5.97872	6.52635	6.56778	6.00542	6.02939	6.20207
388341	-0.387259	0.00199221	-0.512414	8.13098e-12	0.0432052	0.999718	-0.0401231	0.934366	0.125155	0.820754	7.03888	6.65162	6.52647	7.08208	6.99876	6.86081
6655	-0.361726	0.00199875	-0.424036	7.37911e-10	-0.107761	0.999718	-0.0794823	0.83863	0.06231	0.930281	7.04047	6.67874	6.61643	6.9327	6.96098	6.85333
140453	1.40993	0.00200972	0.85443	0.00118164	0.0742426	0.999718	-0.0537052	0.978156	0.555497	0.764556	7.14719	8.55712	8.00162	7.22143	7.09349	7.46633
347744	-0.328567	0.00201179	-0.278666	5.13327e-06	0.0122566	0.999718	0.0793162	0.819642	-0.0499012	0.944719	6.53194	6.20337	6.25327	6.5442	6.61126	6.46196
338557	0.808143	0.00201285	1.14776	4.39529e-13	0.354418	0.999718	0.000932593	0.999407	-0.339614	0.732009	7.19876	8.00691	8.34652	7.55318	7.1997	7.63104
1741	-0.343387	0.00203523	-0.279307	1.22997e-05	0.0043965	0.999718	-0.0093457	0.983806	-0.0640802	0.923066	6.60172	6.25833	6.32241	6.60612	6.59237	6.49884
8165	-0.541236	0.00203753	-0.737882	2.61436e-12	-0.0138711	0.999718	0.0263367	0.971222	0.196646	0.789705	8.24971	7.70847	7.51182	8.23584	8.27604	8.01195
1359	1.30762	0.00203753	1.14261	2.74773e-06	-0.13076	0.999718	0.0195138	0.993284	0.165009	0.954302	8.52401	9.83163	9.66662	8.39325	8.54353	8.91617
5726	-0.359782	0.00204014	-0.410621	1.92378e-09	-0.00225157	0.999718	-0.0947119	0.80555	0.0508391	0.949292	6.93366	6.57388	6.52304	6.93141	6.83895	6.76105
83999	-0.279855	0.00204898	-0.148697	0.00492687	-0.0714664	0.999718	-0.0666817	0.820263	-0.131159	0.67023	6.04512	5.76527	5.89643	5.97366	5.97844	5.95258
100653210	0.282026	0.00204898	0.207657	7.5663e-05	0.00463907	0.999718	-0.00258816	0.995237	0.0743697	0.87383	5.43396	5.71599	5.64162	5.4386	5.43137	5.5098
3708	0.519757	0.00206005	0.567695	7.94145e-09	-0.0667807	0.999718	-0.0371454	0.957368	-0.0479376	0.968313	7.22493	7.74469	7.79263	7.15815	7.18779	7.39611
2886	-0.433538	0.00206665	-0.459313	2.00985e-08	0.0271875	0.999718	0.0305074	0.958668	0.0257746	0.982111	6.88799	6.45446	6.42868	6.91518	6.9185	6.74492
168537	0.828681	0.00206983	1.04217	6.73187e-11	0.0729619	0.999718	0.035024	0.976201	-0.213487	0.875662	8.25758	9.08626	9.29975	8.33054	8.2926	8.62993
137075	-0.773561	0.00207095	-0.898795	1.11168e-09	-0.162166	0.999718	-0.296446	0.799271	0.125235	0.938274	11.7205	10.9469	10.8217	11.5583	11.424	11.289
123096	0.302943	0.00207095	0.343615	2.45609e-09	0.125139	0.999718	0.0256465	0.950477	-0.0406716	0.953089	5.82849	6.13143	6.17211	5.95363	5.85414	5.9729
60675	1.09547	0.00207193	1.76879	1.23247e-15	0.00596138	0.999718	0.0846643	0.956152	-0.673322	0.490042	5.56909	6.66456	7.33788	5.57506	5.65376	6.17502
84433	0.671635	0.00207453	0.881568	1.30234e-11	0.0795404	0.999718	0.0434748	0.964373	-0.209933	0.829757	7.21565	7.88729	8.09722	7.29519	7.25913	7.53647
94240	0.842433	0.00207508	0.788215	5.8086e-07	0.0954973	0.999718	0.0697735	0.951401	0.0542173	0.980168	10.0131	10.8555	10.8013	10.1086	10.0829	10.3276
55198	-0.843724	0.00207569	-1.23677	1.22534e-13	-0.232188	0.999718	-0.235538	0.800858	0.393043	0.674193	10.8688	10.025	9.63198	10.6366	10.6332	10.3456
921	0.427812	0.0020779	0.482701	2.94547e-09	0.0248344	0.999718	0.0200137	0.973447	-0.0548895	0.953851	5.81965	6.24747	6.30236	5.84449	5.83967	5.99451
160897	0.44923	0.00208116	0.576221	3.24451e-11	0.0450663	0.999718	0.042024	0.944348	-0.126992	0.860397	7.32522	7.77445	7.90144	7.37029	7.36724	7.53916
6688	0.692113	0.00209269	0.791694	1.92857e-09	0.0468933	0.999718	0.0485769	0.958668	-0.0995813	0.948415	6.44011	7.13222	7.23181	6.48701	6.48869	6.73276
135	0.445484	0.00209452	0.553043	1.13784e-10	0.02172	0.999718	0.0737563	0.887626	-0.107559	0.888	6.55447	6.99995	7.10751	6.57619	6.62823	6.76895
79567	0.612273	0.00209755	0.794582	2.12452e-11	-0.0358032	0.999718	0.105113	0.882436	-0.182308	0.847091	8.9207	9.53298	9.71529	8.8849	9.02582	9.217
51513	0.388133	0.0020996	0.428921	5.87462e-09	0.0578382	0.999718	0.0687884	0.874731	-0.0407886	0.961453	5.84472	6.23285	6.27364	5.90256	5.91351	6.02356
57552	-0.475856	0.00210049	-0.455592	3.37531e-07	-0.1466	0.999718	-0.180145	0.799271	-0.0202646	0.989877	8.78814	8.31229	8.33255	8.64154	8.608	8.54484
128	-0.612008	0.00211966	-0.839585	2.36469e-12	-0.121271	0.999718	-0.000943858	0.999163	0.227577	0.783585	7.12694	6.51493	6.28736	7.00567	7.126	6.83014
1903	0.478566	0.00212283	0.577458	3.28795e-10	-0.0232729	0.999718	-0.0275261	0.967548	-0.098892	0.914709	6.20441	6.68297	6.78187	6.18114	6.17688	6.386
116071	0.634159	0.00212438	0.77826	1.81906e-10	0.161947	0.999718	0.0802949	0.918663	-0.1441	0.899177	6.69802	7.33217	7.47628	6.85996	6.77831	7.01175
285989	-0.407635	0.00213042	-0.594559	1.69734e-13	-0.114594	0.999718	-0.128749	0.799271	0.186924	0.685868	8.28657	7.87894	7.69201	8.17198	8.15782	8.02914
51805	-0.425803	0.00213816	-0.383611	1.52356e-06	-0.0470511	0.999718	0.0670969	0.896414	-0.0421921	0.964039	8.60051	8.1747	8.2169	8.55346	8.6676	8.48148
4069	1.63275	0.0021485	1.34835	1.00356e-05	-0.0445412	0.999718	-0.193746	0.9249	0.284402	0.930145	10.5523	12.1851	11.9007	10.5078	10.3586	10.9614
84953	-0.697685	0.0021485	-0.723941	4.08291e-08	-0.137179	0.999718	-0.228354	0.799271	0.0262568	0.992433	7.48226	6.78458	6.75832	7.34508	7.25391	7.13326
92399	-0.304884	0.00216377	-0.433651	5.43319e-13	-0.0141246	0.999718	-0.00177257	0.996771	0.128767	0.732398	9.71329	9.40841	9.27964	9.69917	9.71152	9.56742
347	1.05672	0.00216663	0.713748	0.000310818	0.825139	0.192146	0.332951	0.799271	0.342972	0.820754	6.02189	7.07861	6.73564	6.84703	6.35484	6.52687
55630	-0.469333	0.00216663	-0.651337	1.58709e-12	-0.116747	0.999718	-0.0260663	0.968309	0.182004	0.773747	7.50895	7.03961	6.85761	7.3922	7.48288	7.26682
57674	0.672224	0.00216663	0.854141	5.35476e-11	0.070956	0.999718	0.207475	0.799271	-0.181917	0.86907	6.87862	7.55084	7.73276	6.94957	7.08609	7.24701
200734	-0.502321	0.00216663	-0.600487	4.85319e-10	-0.0588748	0.999718	-0.0980335	0.864331	0.0981657	0.918478	8.55473	8.05241	7.95425	8.49586	8.4567	8.30933
126299	0.379966	0.00217156	0.330983	3.34786e-06	-0.0586616	0.999718	0.11841	0.799271	0.0489824	0.953851	10.1719	10.5519	10.5029	10.1133	10.2903	10.3216
64102	-0.443948	0.00219326	-0.748379	1.79465e-16	-0.119517	0.999718	-0.00201501	0.997231	0.304431	0.374499	6.83753	6.39358	6.08915	6.71801	6.83551	6.57645
760	-0.687582	0.00219326	-1.12791	7.21136e-16	-0.0123098	0.999718	-0.0893073	0.918663	0.440325	0.450651	13.6197	12.9321	12.4918	13.6074	13.5304	13.2204
94241	0.669643	0.00219326	0.5655	6.60151e-06	0.15007	0.999718	-0.00674348	0.995237	0.104143	0.943687	8.33408	9.00373	8.89958	8.48415	8.32734	8.55586
11186	0.297263	0.00219326	0.333449	4.146e-09	-0.00995372	0.999718	-0.0178248	0.9658	-0.0361863	0.955887	7.74093	8.03819	8.07438	7.73098	7.72311	7.8468
4585	0.770754	0.00219326	0.75862	1.81488e-07	0.0201918	0.999718	0.0893258	0.925648	0.012134	0.998016	8.79597	9.56672	9.55459	8.81616	8.88529	9.09343
23173	-0.297957	0.00220421	-0.439726	1.1453e-13	-0.109008	0.999718	-0.141135	0.799271	0.14177	0.666074	10.5635	10.2655	10.1237	10.4544	10.4223	10.3537
6451	0.406573	0.00220498	0.222352	0.00397298	-0.050451	0.999718	-0.0177358	0.975426	0.184221	0.695139	10.4236	10.8302	10.646	10.3732	10.4059	10.4971
7351	0.85128	0.00220726	0.838203	1.82381e-07	0.0348123	0.999718	-0.00207561	0.998516	0.0130775	0.998016	7.54649	8.39777	8.3847	7.5813	7.54442	7.8421
197135	0.424334	0.00222004	0.331019	3.14657e-05	0.027483	0.999718	-0.112599	0.80555	0.0933147	0.905418	6.24315	6.66749	6.57417	6.27064	6.13055	6.32808
7130	0.933769	0.00222846	1.29061	2.08446e-12	0.0207108	0.999718	0.119826	0.918663	-0.356843	0.778767	6.07927	7.01304	7.36988	6.09998	6.19909	6.55135
92211	-0.646582	0.00223432	-0.625659	2.94243e-07	0.118535	0.999718	-0.0095735	0.993366	-0.0209234	0.993142	6.83728	6.1907	6.21162	6.95582	6.82771	6.63378
4259	-0.359634	0.00224245	-0.570675	4.10174e-15	-0.00413278	0.999718	-0.0202028	0.967854	0.211041	0.524391	12.8686	12.5089	12.2979	12.8644	12.8484	12.6749
7316	0.369712	0.00225011	0.432497	1.13352e-09	-0.0793522	0.999718	-0.083373	0.832745	-0.0627847	0.933749	5.65143	6.02114	6.08393	5.57208	5.56806	5.75706
125875	-0.528114	0.00225429	-0.673714	5.25274e-11	-0.0924228	0.999718	-0.0251507	0.973068	0.1456	0.868834	8.21874	7.69063	7.54503	8.12632	8.19359	7.97082
1673	2.16014	0.00225639	2.99973	1.78788e-12	-0.0384248	0.999718	0.0262938	0.995002	-0.839595	0.773747	5.46529	7.62543	8.46503	5.42687	5.49159	6.46166
57085	0.374052	0.0022626	0.41868	4.84986e-09	0.0301237	0.999718	0.0207827	0.968756	-0.044628	0.956243	6.1658	6.53985	6.58448	6.19592	6.18658	6.3201
55665	-0.36198	0.0022626	-0.400478	6.92652e-09	-0.0678597	0.999718	-0.150072	0.799271	0.0384984	0.961453	8.68971	8.32773	8.28923	8.62185	8.53964	8.49094
5025	-0.567772	0.00227291	-0.825869	2.46293e-13	-0.0524897	0.999718	-0.205242	0.799271	0.258097	0.694541	9.42584	8.85806	8.59997	9.37335	9.2206	9.07497
25822	0.253255	0.00227488	0.28288	5.24087e-09	0.090085	0.999718	0.0815683	0.799271	-0.0296247	0.956717	5.9242	6.17746	6.20708	6.01429	6.00577	6.06231
84933	0.289143	0.00227731	0.343856	6.72223e-10	0.0455638	0.999718	0.0461126	0.894654	-0.0547123	0.922912	9.68012	9.96926	10.024	9.72568	9.72623	9.81903
7064	-0.594353	0.00228445	-0.66521	4.99188e-09	-0.302263	0.933899	-0.192442	0.799271	0.0708572	0.956393	8.76448	8.17013	8.09927	8.46222	8.57204	8.42603
83699	-0.667654	0.00228949	-0.944623	8.58157e-13	-0.0788838	0.999718	-0.0423258	0.964551	0.276969	0.748344	11.4271	10.7594	10.4824	11.3482	11.3847	11.0886
4720	-0.447652	0.00229316	-0.226689	0.00825	-0.0095099	0.999718	0.097799	0.843839	-0.220963	0.646198	7.08002	6.63236	6.85333	7.07051	7.17782	7.02176
2937	-0.387212	0.00229316	-0.480854	1.51012e-10	0.0207167	0.999718	-0.0263823	0.961059	0.0936422	0.888704	8.59413	8.20692	8.11328	8.61485	8.56775	8.42666
8455	-0.278138	0.00230854	-0.32982	7.6934e-10	-0.0698039	0.999718	-0.105225	0.799271	0.051682	0.925529	7.18076	6.90262	6.85094	7.11096	7.07554	7.02244
5226	0.545969	0.00231449	0.512244	6.89453e-07	0.116972	0.999718	-0.0154852	0.982608	0.0337257	0.981557	9.22897	9.77494	9.74122	9.34594	9.21349	9.42044
6594	0.416835	0.00231543	0.585622	1.21723e-12	0.0121737	0.999718	0.12146	0.799271	-0.168787	0.760668	6.75451	7.17135	7.34014	6.76669	6.87597	6.99201
57669	-0.408441	0.00231788	-0.644083	6.43018e-15	-0.129397	0.999718	-0.125274	0.799271	0.235642	0.530821	7.25832	6.84988	6.61423	7.12892	7.13304	6.9854
2037	0.444186	0.00231788	0.372577	8.43049e-06	-0.0566352	0.999718	-0.13353	0.799271	0.0716092	0.939146	8.73321	9.1774	9.10579	8.67658	8.59968	8.81151
201931	-0.438316	0.00231788	-0.499328	2.9623e-09	-0.0505082	0.999718	-0.115617	0.808293	0.0610113	0.952483	8.32048	7.88217	7.82116	8.26998	8.20487	8.10324
3676	0.714995	0.00231788	0.622948	3.78967e-06	-0.0170859	0.999718	-0.0714637	0.938424	0.0920469	0.953851	6.85513	7.57013	7.47808	6.83805	6.78367	7.04872
91353	1.26605	0.00231788	1.34523	2.49839e-08	-0.0336097	0.999718	0.14412	0.92856	-0.0791741	0.981557	8.55002	9.81608	9.89525	8.51641	8.69414	9.05663
10203	0.549411	0.00233179	0.703093	5.25433e-11	0.0275377	0.999718	0.0163524	0.982283	-0.153682	0.868834	6.51642	7.06583	7.21951	6.54396	6.53277	6.76132
79850	0.683871	0.00233929	0.578782	7.11864e-06	0.0695246	0.999718	-0.0402909	0.966872	0.105089	0.944767	7.76528	8.44916	8.34407	7.83481	7.72499	7.96804
23266	0.491056	0.00233953	0.807186	8.79815e-16	0.0192935	0.999718	0.0592745	0.923835	-0.316129	0.450651	6.57497	7.06602	7.38215	6.59426	6.63424	6.86062
64333	0.788907	0.00233953	0.966716	2.61233e-10	-0.0660685	0.999718	-0.0679547	0.949823	-0.177809	0.900966	8.6977	9.48661	9.66441	8.63163	8.62974	8.9894
79568	-0.323873	0.00233953	-0.349993	1.55834e-08	-0.0610985	0.999718	-0.00213392	0.996617	0.0261203	0.974679	9.82347	9.4996	9.47348	9.76238	9.82134	9.69378
54977	-0.344149	0.00234291	-0.408674	7.72356e-10	0.0777773	0.999718	-0.0216267	0.965321	0.0645252	0.92499	8.10574	7.76159	7.69706	8.18351	8.08411	7.97185
55353	-0.49613	0.00234738	-0.320875	0.00062566	-0.158261	0.999718	0.00429088	0.995594	-0.175255	0.801407	9.79081	9.29468	9.46994	9.63255	9.7951	9.64779
26589	-0.324399	0.00235215	-0.240434	8.36529e-05	0.00272309	0.999718	0.0361803	0.930979	-0.0839644	0.877481	9.28057	8.95617	9.04014	9.28329	9.31675	9.20559
89857	0.775317	0.00235523	0.656585	7.13542e-06	-0.0704934	0.999718	-0.170009	0.843839	0.118732	0.944767	7.07522	7.85053	7.7318	7.00472	6.90521	7.23979
5133	0.322111	0.00235601	0.367473	2.97685e-09	0.0167435	0.999718	0.0236904	0.957161	-0.045362	0.949912	5.52519	5.8473	5.89266	5.54193	5.54888	5.66071
6723	0.462153	0.00235876	0.681903	1.5484e-13	0.117387	0.999718	0.0559048	0.923621	-0.219749	0.669794	6.96222	7.42438	7.64413	7.07961	7.01813	7.22329
7586	-0.768215	0.00235876	-0.495964	0.000644949	-0.222183	0.999718	-0.25619	0.799271	-0.272252	0.801407	7.44539	6.67718	6.94943	7.22321	7.1892	7.13656
10563	1.66698	0.00235876	1.53008	1.21953e-06	-0.153755	0.999718	-0.19645	0.925308	0.136903	0.973595	6.87119	8.53817	8.40127	6.71743	6.67474	7.31778
7371	-0.353333	0.00236365	-0.285404	1.84536e-05	0.0712412	0.999718	-0.0167341	0.973447	-0.0679296	0.922198	8.72092	8.36759	8.43551	8.79216	8.70418	8.62315
4676	0.380929	0.00236365	0.367283	3.7056e-07	0.0249293	0.999718	-0.0653236	0.885199	0.0136456	0.992433	9.30329	9.68422	9.67057	9.32822	9.23797	9.41239
643977	0.343455	0.00237347	0.427336	1.60005e-10	0.0427873	0.999718	0.0193516	0.967854	-0.0838808	0.888	5.96368	6.30713	6.39101	6.00646	5.98303	6.12021
160364	0.589827	0.00237347	0.510978	4.51625e-06	0.204925	0.999718	0.100552	0.886447	0.0788484	0.953089	6.06533	6.65515	6.5763	6.27025	6.16588	6.3122
23208	0.583252	0.00237431	0.963274	7.46403e-16	0.00455957	0.999718	0.0776117	0.915458	-0.380021	0.446686	8.12773	8.71098	9.09101	8.13229	8.20534	8.46809
9993	-0.434844	0.00237506	-0.456249	3.88749e-08	0.0160079	0.999718	-0.0777985	0.874981	0.0214042	0.987719	8.55132	8.11648	8.09507	8.56733	8.47352	8.36987
57522	-0.72701	0.00238593	-0.622045	5.9497e-06	-0.378079	0.905084	-0.251519	0.799271	-0.104965	0.94901	8.1543	7.42729	7.53226	7.77622	7.90279	7.7893
9942	-0.326052	0.00238593	-0.441308	6.35186e-12	0.00439952	0.999718	-0.0915808	0.801319	0.115257	0.801793	6.72383	6.39778	6.28252	6.72823	6.63225	6.54622
653483	-0.326183	0.00238593	-0.292225	2.18665e-06	-0.0196398	0.999718	-0.0445952	0.911551	-0.0339574	0.962403	6.45752	6.13134	6.1653	6.43788	6.41293	6.33602
2892	-0.233161	0.00239418	-0.102844	0.0241429	-0.00794138	0.999718	-0.00282185	0.995002	-0.130317	0.560091	6.04346	5.8103	5.94061	6.03552	6.04064	5.99848
79085	-0.684152	0.00239418	-0.923362	7.21821e-12	0.072967	0.999718	-0.0822548	0.924676	0.23921	0.805447	11.1057	10.4216	10.1824	11.1787	11.0235	10.7814
10330	0.406766	0.00239998	0.555289	4.59467e-12	0.114919	0.999718	0.125932	0.799271	-0.148523	0.791328	8.68553	9.09229	9.24081	8.80044	8.81146	8.93055
940	0.316959	0.00242299	0.340841	2.0009e-08	-0.0158998	0.999718	0.030865	0.940365	-0.023882	0.978105	5.77269	6.08965	6.11353	5.75679	5.80355	5.89777
163882	-0.657366	0.00242382	-0.481769	0.000105554	-0.174493	0.999718	-0.121708	0.871297	-0.175597	0.87383	10.3668	9.7094	9.885	10.1923	10.2451	10.1219
8733	-0.456133	0.00242384	-0.445102	2.89757e-07	0.0227795	0.999718	0.0190451	0.976905	-0.0110308	0.996945	7.70971	7.25358	7.26461	7.73249	7.72875	7.5649
51148	0.380588	0.00243061	0.367709	3.7538e-07	-0.00643366	0.999718	0.0282151	0.956874	0.0128785	0.993142	5.97691	6.35749	6.34462	5.97047	6.00512	6.11382
29927	0.42079	0.0024316	0.461403	1.12717e-08	0.0804075	0.999718	0.0324625	0.95675	-0.0406127	0.966962	11.7685	12.1893	12.2299	11.8489	11.801	11.9494
114801	1.38631	0.00243385	1.38693	1.53451e-07	0.776707	0.750307	0.249164	0.874731	-0.000621233	0.999896	7.72235	9.10866	9.10928	8.49905	7.97151	8.40535
91056	-0.392493	0.00243385	-0.190362	0.012351	-0.103447	0.999718	-0.0672355	0.885751	-0.202132	0.619856	6.48157	6.08907	6.2912	6.37812	6.41433	6.3657
401994	0.544333	0.00243385	0.467679	5.67438e-06	0.0205144	0.999718	-0.0347992	0.964551	0.0766543	0.951149	6.55414	7.09848	7.02182	6.57466	6.51935	6.71141
3920	-0.484974	0.00243385	-0.436282	2.07921e-06	-0.154391	0.999718	-0.111913	0.828171	-0.0486919	0.964039	7.62759	7.14262	7.19131	7.4732	7.51568	7.41188
85462	-0.421666	0.00243385	-0.427131	1.10037e-07	-0.0674063	0.999718	-0.135153	0.799271	0.0054657	0.998143	7.47649	7.05483	7.04936	7.40909	7.34134	7.2719
11062	-0.238745	0.00245527	-0.293438	2.78049e-10	-0.0545446	0.999718	-0.0178682	0.95675	0.0546931	0.899659	7.22537	6.98662	6.93193	7.17082	7.2075	7.11237
1117	0.943984	0.00245527	1.51348	3.79122e-15	0.0018897	0.999718	0.0133855	0.993641	-0.569497	0.511959	6.09257	7.03656	7.60606	6.09446	6.10596	6.59046
9022	0.484227	0.0024607	0.576942	8.12631e-10	0.127808	0.999718	0.0489291	0.93813	-0.0927156	0.922912	5.87391	6.35814	6.45086	6.00172	5.92284	6.10476
10095	0.556185	0.00246207	0.677647	3.80383e-10	0.0883589	0.999718	0.00898922	0.99304	-0.121462	0.907936	8.75087	9.30706	9.42852	8.83923	8.75986	8.99529
[truncated: 17,748 more rows]
