# Supplementary material for: Whole Genome Gene Expression Meta-Analysis of Inflammatory Bowel Disease Colon Mucosa Demonstrates Lack of Major Differences between Crohn's Disease and Ulcerative Colitis
Source: PLoS One. 2013 Feb 13;8(2):e56818. doi: 10.1371/journal.pone.0056818 (PMC3572080; doi:10.1371/journal.pone.0056818)
Supplement: Table S4 — csv – Comma separated values. Over-represented Gene Ontology terms in the Ulcerative colitis-specific gene co-expression network. (CSV) [file pone.0056818.s010.csv]

module	modSize	bkgrModSize	rank	enrichmentP	BonferoniP	nModGenesInTerm	fracOfBkgrModSize	fracOfBkgrTermSize	bkgrTermSize	termID	termOntology	termName	termDefinition
UC.N.0	19	19	1	0.00166469618334925	1	2	0.105263157894737	0.0869565217391304	23	GO:0016266	BP	O-glycan processing	The stepwise addition of sugar residues to the initially added O-linked sugar (usually GalNAc) to form a core O-glycan structure.
UC.N.0	19	19	2	0.00246739735722361	1	2	0.105263157894737	0.0714285714285714	28	GO:0006493	BP	protein O-linked glycosylation	A protein glycosylation process in which a sugar unit is added to a protein via the hydroxyl group of peptidyl-serine, peptidyl-threonine, peptidyl-hydroxylysine, or peptidyl-hydroxyproline, or via the phenol group of peptidyl-tyrosine, forming an O-glycan.
UC.N.0	19	19	3	0.00267983074753164	1	1	0.0526315789473684	1	1	GO:0009624	BP	response to nematode	Any process that results in a change in state or activity of a cell or an organism (in terms of movement, secretion, enzyme production, gene expression, etc.) as a result of a stimulus from a nematode.
UC.N.0	19	19	4	0.00267983074753164	1	1	0.0526315789473684	1	1	GO:0070702	CC	inner mucus layer	The inner of two mucus layers secreted by epithelial cells in the colon; the inner mucus layer is firmly attached to the epithelium, is densely packed with a compact stratified appearance and is devoid of bacteria.
UC.N.0	19	19	5	0.00267983074753164	1	1	0.0526315789473684	1	1	GO:0070703	CC	outer mucus layer	The outer of two mucus layers secreted by epithelial cells in the colon; the outer mucus layer is loosely packed and can be colonized by bacteria.
UC.N.0	19	19	6	0.00535285701580623	1	1	0.0526315789473684	0.5	2	GO:0060437	BP	lung growth	The increase in size or mass of a lung. In all air-breathing vertebrates the lungs are developed from the ventral wall of the oesophagus as a pouch which divides into two sacs. In amphibians and many reptiles the lungs retain very nearly this primitive sac-like character, but in the higher forms the connection with the esophagus becomes elongated into the windpipe and the inner walls of the sacs …
UC.N.0	19	19	7	0.00535285701580623	1	1	0.0526315789473684	0.5	2	GO:0016272	CC	prefoldin complex	A multisubunit chaperone that acts to delivers unfolded proteins to cytosolic chaperonin. In humans, the complex is a heterohexamer of two PFD-alpha and four PFD-beta type subunits.
UC.N.0	19	19	8	0.00535285701580623	1	1	0.0526315789473684	0.5	2	GO:0000293	MF	ferric-chelate reductase activity	Catalysis of the reaction: 2 Fe2+ + NAD+ = 2 Fe3+ + NADH + H(+).
UC.N.0	19	19	9	0.00535285701580623	1	1	0.0526315789473684	0.5	2	GO:0003987	MF	acetate-CoA ligase activity	Catalysis of the reaction: ATP + acetate + CoA = AMP + diphosphate + acetyl-CoA.
UC.N.0	19	19	10	0.00535285701580623	1	1	0.0526315789473684	0.5	2	GO:0016723	MF	oxidoreductase activity, oxidizing metal ions, NAD or NADP as acceptor	Catalysis of an oxidation-reduction in which the oxidation state of metal ion is altered and NAD+ or NADP+ acts as an electron acceptor.
UC.N.1	4031	3834	1	2.53539655811072e-08	0.000315530101656879	333	0.0868544600938967	0.656804733727811	507	GO:0005215	MF	transporter activity	Enables the directed movement of substances (such as macromolecules, small molecules, ions) into, out of or within a cell, or between cells.
UC.N.1	4031	3834	2	2.93535786248756e-08	0.000365305285986577	155	0.0404277516953573	0.720930232558139	215	GO:0031012	CC	extracellular matrix	A structure lying external to one or more cells, which provides structural support for cells or tissues; may be completely external to the cell (as in animals) or be part of the cell (as in plants).
UC.N.1	4031	3834	3	4.91244471678432e-08	0.000611353745003809	266	0.0693792383933229	0.670025188916877	397	GO:0022857	MF	transmembrane transporter activity	Enables the transfer of a substance from one side of a membrane to the other.
UC.N.1	4031	3834	4	5.69853447399335e-08	0.000709182615288473	146	0.0380803338549817	0.722772277227723	202	GO:0005743	CC	mitochondrial inner membrane	The inner, i.e. lumen-facing, lipid bilayer of the mitochondrial envelope. It is highly folded to form cristae.
UC.N.1	4031	3834	5	1.1288743342145e-07	0.00140488410892995	130	0.0339071465832029	0.730337078651685	178	GO:0005578	CC	proteinaceous extracellular matrix	A layer consisting mainly of proteins (especially collagen) and glycosaminoglycans (mostly as proteoglycans) that forms a sheet underlying or overlying cells such as endothelial and epithelial cells. The proteins are secreted by cells in the vicinity. An example of this component is found in Mus musculus.
UC.N.1	4031	3834	6	2.58197395480083e-07	0.00321326658674963	151	0.0393844548774126	0.708920187793427	213	GO:0019866	CC	organelle inner membrane	The inner, i.e. lumen-facing, lipid bilayer of an organelle envelope; usually highly selective to most ions and metabolites.
UC.N.1	4031	3834	7	6.04078908565103e-07	0.0075177620170927	237	0.0618153364632238	0.665730337078652	356	GO:0022891	MF	substrate-specific transmembrane transporter activity	Enables the transfer of a specific substance or group of related substances from one side of a membrane to the other.
UC.N.1	4031	3834	8	7.17458551720802e-07	0.00892877167616539	79	0.0206051121544079	0.774509803921569	102	GO:0044420	CC	extracellular matrix part	Any constituent part of the extracellular matrix, the structure lying external to one or more cells, which provides structural support for cells or tissues; may be completely external to the cell (as in animals) or be part of the cell (as often seen in plants).
UC.N.1	4031	3834	9	7.51995803572984e-07	0.00935858777546579	198	0.0516431924882629	0.678082191780822	292	GO:0015075	MF	ion transmembrane transporter activity	Catalysis of the transfer of an ion from one side of a membrane to the other.
UC.N.1	4031	3834	10	1.15468739249959e-06	0.0143700845996574	157	0.0409494001043297	0.694690265486726	226	GO:0008324	MF	cation transmembrane transporter activity	Catalysis of the transfer of cation from one side of the membrane to the other.
UC.N.2	1632	1532	1	2.7403756216338e-05	0.341039746112326	74	0.0483028720626632	0.333333333333333	222	GO:0016071	BP	mRNA metabolic process	The chemical reactions and pathways involving mRNA, messenger RNA, which is responsible for carrying the coded genetic 'message', transcribed from DNA, to sites of protein assembly at the ribosomes.
UC.N.2	1632	1532	2	3.08648993194828e-05	0.384113672030963	363	0.236945169712794	0.256175017642908	1417	GO:0016070	BP	RNA metabolic process	The cellular chemical reactions and pathways involving RNA, ribonucleic acid, one of the two main type of nucleic acid, consisting of a long, unbranched macromolecule formed from ribonucleotides joined in 3',5'-phosphodiester linkage.
UC.N.2	1632	1532	3	4.31300399358234e-05	0.536753347001322	407	0.265665796344648	0.252168525402726	1614	GO:0010467	BP	gene expression	The process in which a gene's sequence is converted into a mature gene product or products (proteins or RNA). This includes the production of an RNA transcript as well as any processing to produce a mature RNA product or an mRNA (for protein-coding genes) and the translation of that mRNA into protein. Some protein processing events may be included when they are required to form an active form of …
UC.N.2	1632	1532	4	9.67428586822827e-05	1	58	0.0378590078328982	0.341176470588235	170	GO:0044257	BP	cellular protein catabolic process	The chemical reactions and pathways resulting in the breakdown of a protein by individual cells.
UC.N.2	1632	1532	5	0.000124564931634414	1	243	0.158616187989556	0.263843648208469	921	GO:0046914	MF	transition metal ion binding	Interacting selectively and non-covalently with a transition metal ions; a transition metal is an element whose atom has an incomplete d-subshell of extranuclear electrons, or which gives rise to a cation or cations with an incomplete d-subshell. Transition metals often have more than one valency state. Biologically relevant transition metals include vanadium, manganese, iron, copper, cobalt, nic…
UC.N.2	1632	1532	6	0.000135096139979634	1	207	0.135117493472585	0.268831168831169	770	GO:0008270	MF	zinc ion binding	Interacting selectively and non-covalently with zinc (Zn) ions.
UC.N.2	1632	1532	7	0.00015214285353828	1	22	0.0143603133159269	0.458333333333333	48	GO:0034340	BP	response to type I interferon	Any process that results in a change in state or activity of a cell or an organism (in terms of movement, secretion, enzyme production, gene expression, etc.) as a result of a type I interferon stimulus. Type I interferons include the interferon-alpha, beta, delta, episilon, zeta, kappa, tau, and omega gene families.
UC.N.2	1632	1532	8	0.000182287588598393	1	79	0.0515665796344648	0.312252964426877	253	GO:0044265	BP	cellular macromolecule catabolic process	The chemical reactions and pathways resulting in the breakdown of a macromolecule, any large molecule including proteins, nucleic acids and carbohydrates, as carried out by individual cells.
UC.N.2	1632	1532	9	0.000188714617951732	1	69	0.0450391644908616	0.32093023255814	215	GO:0030163	BP	protein catabolic process	The chemical reactions and pathways resulting in the breakdown of a protein by the destruction of the native, active configuration, with or without the hydrolysis of peptide bonds.
UC.N.2	1632	1532	10	0.000240963827832504	1	55	0.0359007832898172	0.335365853658537	164	GO:0051603	BP	proteolysis involved in cellular protein catabolic process	The hydrolysis of a peptide bond or bonds within a protein as part of the chemical reactions and pathways resulting in the breakdown of a protein by individual cells.
UC.N.3	692	658	1	7.39585648501742e-17	9.20414339560418e-13	67	0.101823708206687	0.273469387755102	245	GO:0046649	BP	lymphocyte activation	A change in morphology and behavior of a lymphocyte resulting from exposure to a specific antigen, mitogen, cytokine, chemokine, cellular ligand, or soluble factor.
UC.N.3	692	658	2	1.78366974227444e-15	2.21977699426055e-11	42	0.0638297872340425	0.358974358974359	117	GO:0030098	BP	lymphocyte differentiation	The process in which a relatively unspecialized precursor cell acquires specialized features of a lymphocyte. A lymphocyte is a leukocyte commonly found in the blood and lymph that has the characteristics of a large nucleus, a neutral staining cytoplasm, and prominent heterochromatin.
UC.N.3	692	658	3	1.88255198502736e-14	2.34283594536655e-10	33	0.0501519756838906	0.4125	80	GO:0050851	BP	antigen receptor-mediated signaling pathway	A series of molecular signals initiated by the cross-linking of an antigen receptor on a B or T cell.
UC.N.3	692	658	4	7.9265848888371e-14	9.86463489415777e-10	52	0.0790273556231003	0.281081081081081	185	GO:0042110	BP	T cell activation	The change in morphology and behavior of a mature or immature T cell resulting from exposure to a mitogen, cytokine, chemokine, cellular ligand, or an antigen for which it is specific.
UC.N.3	692	658	5	8.05699550636985e-14	1.00269309076773e-09	69	0.104863221884498	0.236301369863014	292	GO:0045321	BP	leukocyte activation	A change in morphology and behavior of a leukocyte resulting from exposure to a specific antigen, mitogen, cytokine, cellular ligand, or soluble factor.
UC.N.3	692	658	6	3.3061820387866e-13	4.11454354726992e-09	33	0.0501519756838906	0.379310344827586	87	GO:0002429	BP	immune response-activating cell surface receptor signaling pathway	A series of molecular signals initiated by the binding of an extracellular ligand to a receptor on the surface of a cell capable of activating or perpetuating an immune response.
UC.N.3	692	658	7	1.57914221918007e-12	1.9652424917696e-08	90	0.13677811550152	0.195652173913043	460	GO:0002682	BP	regulation of immune system process	Any process that modulates the frequency, rate, or extent of an immune system process.
UC.N.3	692	658	8	1.97384606370556e-12	2.45645142628157e-08	46	0.0699088145896656	0.282208588957055	163	GO:0051249	BP	regulation of lymphocyte activation	Any process that modulates the frequency, rate or extent of lymphocyte activation.
UC.N.3	692	658	9	2.06974349519242e-12	2.57579577976697e-08	33	0.0501519756838906	0.358695652173913	92	GO:0002768	BP	immune response-regulating cell surface receptor signaling pathway	A series of molecular signals initiated by the binding of an extracellular ligand to a receptor on the surface of the target cell capable of activating, perpetuating, or inhibiting an immune response.
UC.N.3	692	658	10	8.43432969124323e-12	1.04965233007522e-07	31	0.047112462006079	0.36046511627907	86	GO:0042113	BP	B cell activation	The change in morphology and behavior of a mature or immature B cell resulting from exposure to a mitogen, cytokine, chemokine, cellular ligand, or an antigen for which it is specific.
UC.N.4	337	318	1	1.83292141240768e-08	0.000228107069774136	13	0.0408805031446541	0.30952380952381	42	GO:0000502	CC	proteasome complex	A large multisubunit complex which catalyzes protein degradation. This complex consists of the barrel shaped proteasome core complex and one or two associated proteins or complexes that act in regulating entry into or exit from the core.
UC.N.4	337	318	2	4.22783030906729e-08	0.000526153481963425	114	0.358490566037736	0.0706319702602231	1614	GO:0010467	BP	gene expression	The process in which a gene's sequence is converted into a mature gene product or products (proteins or RNA). This includes the production of an RNA transcript as well as any processing to produce a mature RNA product or an mRNA (for protein-coding genes) and the translation of that mRNA into protein. Some protein processing events may be included when they are required to form an active form of …
UC.N.4	337	318	3	1.27658287800273e-07	0.0015887073916744	102	0.320754716981132	0.0719830628087509	1417	GO:0016070	BP	RNA metabolic process	The cellular chemical reactions and pathways involving RNA, ribonucleic acid, one of the two main type of nucleic acid, consisting of a long, unbranched macromolecule formed from ribonucleotides joined in 3',5'-phosphodiester linkage.
UC.N.4	337	318	4	3.94140343595984e-06	0.0490507657605202	25	0.0786163522012579	0.122549019607843	204	GO:0030529	CC	ribonucleoprotein complex	A macromolecular complex containing both protein and RNA molecules.
UC.N.4	337	318	5	4.33918538803981e-06	0.0540011621541554	126	0.39622641509434	0.0630946419629444	1997	GO:0006139	BP	nucleobase-containing compound metabolic process	Any cellular metabolic process involving nucleobases, nucleosides, nucleotides and nucleic acids.
UC.N.4	337	318	6	5.07926388139318e-06	0.0632114390039382	11	0.0345911949685535	0.234042553191489	47	GO:0002479	BP	antigen processing and presentation of exogenous peptide antigen via MHC class I, TAP-dependent	The process in which an antigen-presenting cell expresses a peptide antigen of exogenous origin on its cell surface in association with an MHC class I protein complex following intracellular transport via a TAP (transporter associated with antigen processing) pathway. The peptide is typically a fragment of a larger exogenous protein which has been degraded within the cell and is dependent on TAP …
UC.N.4	337	318	7	9.26493053713664e-06	0.115302060534665	10	0.0314465408805031	0.24390243902439	41	GO:0006977	BP	DNA damage response, signal transduction by p53 class mediator resulting in cell cycle arrest	A cascade of processes induced by the cell cycle regulator phosphoprotein p53, or an equivalent protein, in response to the detection of DNA damage and resulting in the stopping or reduction in rate of the cell cycle.
UC.N.4	337	318	8	9.26493053713664e-06	0.115302060534665	10	0.0314465408805031	0.24390243902439	41	GO:0072404	BP	signal transduction involved in G1/S transition checkpoint	A signal transduction process that contributes to a G1/S transition checkpoint.
UC.N.4	337	318	9	9.74382028870859e-06	0.121261843492978	9	0.0283018867924528	0.272727272727273	33	GO:0006521	BP	regulation of cellular amino acid metabolic process	Any process that modulates the frequency, rate or extent of the chemical reactions and pathways involving amino acids.
UC.N.4	337	318	10	9.74382028870859e-06	0.121261843492978	9	0.0283018867924528	0.272727272727273	33	GO:0051436	BP	negative regulation of ubiquitin-protein ligase activity involved in mitotic cell cycle	Any process that stops, prevents, or reduces the frequency, rate or extent of ubiquitin ligase activity that contributes to the mitotic cell cycle.
UC.N.5	312	301	1	1.38690745278267e-12	1.72600632498803e-08	63	0.209302325581395	0.108061749571184	583	GO:0006955	BP	immune response	Any immune system process that functions in the calibrated response of an organism to a potential internal or invasive threat.
UC.N.5	312	301	2	3.39554974875156e-11	4.22576166232132e-07	52	0.172757475083056	0.11304347826087	460	GO:0002682	BP	regulation of immune system process	Any process that modulates the frequency, rate, or extent of an immune system process.
UC.N.5	312	301	3	9.69703348483643e-11	1.20679581718789e-06	40	0.132890365448505	0.131147540983607	305	GO:0050776	BP	regulation of immune response	Any process that modulates the frequency, rate or extent of the immune response, the immunological reaction of an organism to an immunogenic stimulus.
UC.N.5	312	301	4	1.88250529275799e-10	2.34277783683732e-06	79	0.262458471760797	0.0858695652173913	920	GO:0002376	BP	immune system process	Any process involved in the development or functioning of the immune system, an organismal system for calibrated responses to potential internal or invasive threats.
UC.N.5	312	301	5	1.93613801529051e-08	0.000240952376002904	35	0.116279069767442	0.119453924914676	293	GO:0045087	BP	innate immune response	Innate immune responses are defense responses mediated by germline encoded components that directly recognize components of potential pathogens.
UC.N.5	312	301	6	4.16461429453548e-08	0.000518286248954941	56	0.186046511627907	0.0893141945773525	627	GO:0004872	MF	receptor activity	Combining with an extracellular or intracellular messenger to initiate a change in cell activity.
UC.N.5	312	301	7	8.30176747544154e-08	0.0010331549623187	52	0.172757475083056	0.0907504363001745	573	GO:0006952	BP	defense response	Reactions, triggered in response to the presence of a foreign body or the occurrence of an injury, which result in restriction of damage to the organism attacked or prevention/recovery from the infection caused by the attack.
UC.N.5	312	301	8	3.30931784198565e-07	0.00411844605435114	24	0.079734219269103	0.136363636363636	176	GO:0005773	CC	vacuole	A closed structure, found only in eukaryotic cells, that is completely surrounded by unit membrane and contains liquid material. Cells contain one or several vacuoles, that may have different functions from each other. Vacuoles have a diverse array of functions. They can act as a storage organelle for nutrients or waste products, as a degradative compartment, as a cost-effective way of increasing…
UC.N.5	312	301	9	5.06534763304618e-07	0.00630382512932597	25	0.0830564784053156	0.129533678756477	193	GO:0050778	BP	positive regulation of immune response	Any process that activates or increases the frequency, rate or extent of the immune response, the immunological reaction of an organism to an immunogenic stimulus.
UC.N.5	312	301	10	1.11286621021542e-06	0.0138496199861309	7	0.0232558139534884	0.466666666666667	15	GO:0002504	BP	antigen processing and presentation of peptide or polysaccharide antigen via MHC class II	The process in which an antigen-presenting cell expresses antigen (peptide or polysaccharide) on its cell surface in association with an MHC class II protein complex.
UC.N.6	141	141	1	6.06041937085699e-32	7.54219190703152e-28	77	0.546099290780142	0.0814814814814815	945	GO:0044428	CC	nuclear part	Any constituent part of the nucleus, a membrane-bounded organelle of eukaryotic cells in which chromosomes are housed and replicated.
UC.N.6	141	141	2	5.42757527688758e-31	6.7546174320866e-27	47	0.333333333333333	0.160409556313993	293	GO:0000278	BP	mitotic cell cycle	Progression through the phases of the mitotic cell cycle, the most common eukaryotic cell cycle, which canonically comprises four successive phases called G1, S, G2, and M and includes replication of the genome and the subsequent segregation of chromosomes into daughter cells. In some variant cell cycles nuclear replication or nuclear division may not be followed by cell division, or G1 and G2 ph…
UC.N.6	141	141	3	2.02056348023133e-30	2.51459125114789e-26	111	0.787234042553192	0.0486842105263158	2280	GO:0005634	CC	nucleus	A membrane-bounded organelle of eukaryotic cells in which chromosomes are housed and replicated. In most cells, the nucleus contains all of the cell's chromosomes except the organellar chromosomes, and is the site of RNA synthesis and processing. In some species, or in specialized cell types, RNA metabolism or DNA replication may be absent.
UC.N.6	141	141	4	5.23517906796902e-30	6.51518035008744e-26	69	0.48936170212766	0.0881226053639847	783	GO:0031981	CC	nuclear lumen	The volume enclosed by the nuclear inner membrane.
UC.N.6	141	141	5	5.76461270855036e-30	7.17406051579093e-26	52	0.368794326241135	0.130653266331658	398	GO:0022402	BP	cell cycle process	A cellular process that is involved in the progression of biochemical and morphological phases and events that occur in a cell during successive cell replication or nuclear replication events.
UC.N.6	141	141	6	8.18487944182959e-28	1.01860824653569e-23	57	0.404255319148936	0.104204753199269	547	GO:0007049	BP	cell cycle	The progression of biochemical and morphological phases and events that occur in a cell during successive cell replication or nuclear replication events. Canonically, the cell cycle comprises the replication and segregation of genetic material followed by the division of the cell, but in endocycles or syncytial cells nuclear replication or nuclear division may not be followed by cell division.
UC.N.6	141	141	7	3.07499924301199e-26	3.82683655792843e-22	35	0.24822695035461	0.2	175	GO:0000279	BP	M phase	A cell cycle process comprising the steps by which a cell progresses through M phase, the part of the cell cycle comprising nuclear division.
UC.N.6	141	141	8	1.92155605156867e-25	2.39137650617721e-21	30	0.212765957446809	0.247933884297521	121	GO:0007067	BP	mitosis	A cell cycle process comprising the steps by which the nucleus of a eukaryotic cell divides; the process involves condensation of chromosomal DNA into a highly compacted form. Canonically, mitosis produces two daughter nuclei whose chromosome complement is identical to that of the mother cell.
UC.N.6	141	141	9	4.24365495716116e-25	5.28122859418707e-21	30	0.212765957446809	0.241935483870968	124	GO:0000087	BP	M phase of mitotic cell cycle	M phase occurring as part of the mitotic cell cycle. M phase is the part of the cell cycle during which nuclear division takes place. A mitotic cell cycle is one which canonically comprises four successive phases called G1, S, G2, and M and includes replication of the genome and the subsequent segregation of chromosomes into daughter cells.
UC.N.6	141	141	10	2.62319838919469e-23	3.26457039535279e-19	40	0.283687943262411	0.135593220338983	295	GO:0006259	BP	DNA metabolic process	Any cellular metabolic process involving deoxyribonucleic acid. This is one of the two main types of nucleic acid, consisting of a long, unbranched macromolecule formed from one, or more commonly, two, strands of linked deoxyribonucleotides.
UC.N.7	116	108	1	2.34762678985331e-06	0.0292162153997244	37	0.342592592592593	0.0324846356453029	1139	GO:0003676	MF	nucleic acid binding	Interacting selectively and non-covalently with any nucleic acid.
UC.N.7	116	108	2	6.6124254350493e-06	0.0822916345391886	29	0.268518518518519	0.0358467243510507	809	GO:0003677	MF	DNA binding	Any molecular function by which a gene product interacts selectively with DNA (deoxyribonucleic acid).
UC.N.7	116	108	3	0.000159358651846989	1	40	0.37037037037037	0.0261437908496732	1530	GO:0034645	BP	cellular macromolecule biosynthetic process	The chemical reactions and pathways resulting in the formation of a macromolecule, any molecule of high relative molecular mass, the structure of which essentially comprises the multiple repetition of units derived, actually or conceptually, from molecules of low relative molecular mass, carried out by individual cells.
UC.N.7	116	108	4	0.000188569941107204	1	49	0.453703703703704	0.0238907849829352	2051	GO:0009058	BP	biosynthetic process	The chemical reactions and pathways resulting in the formation of substances; typically the energy-requiring part of metabolism in which simpler substances are transformed into more complex ones.
UC.N.7	116	108	5	0.00021829574122817	1	48	0.444444444444444	0.0239520958083832	2004	GO:0044249	BP	cellular biosynthetic process	The chemical reactions and pathways resulting in the formation of substances, carried out by individual cells.
UC.N.7	116	108	6	0.000229919772802019	1	2	0.0185185185185185	1	2	GO:0060290	BP	transdifferentiation	The conversion of a differentiated cell of one fate into a differentiated cell of another fate without first undergoing cell division or reversion to a more primitive or stem cell-like fate.
UC.N.7	116	108	7	0.000300246928416493	1	40	0.37037037037037	0.0254129606099111	1574	GO:0009059	BP	macromolecule biosynthetic process	The chemical reactions and pathways resulting in the formation of a macromolecule, any molecule of high relative molecular mass, the structure of which essentially comprises the multiple repetition of units derived, actually or conceptually, from molecules of low relative molecular mass.
UC.N.7	116	108	8	0.000682882485472362	1	2	0.0185185185185185	0.666666666666667	3	GO:0035196	BP	production of miRNAs involved in gene silencing by miRNA	Cleavage of stem-loop RNA precursors into microRNAs (miRNAs), a class of small RNAs that primarily silence genes by blocking the translation of mRNA transcripts into protein.
UC.N.7	116	108	9	0.00139331504559482	1	50	0.462962962962963	0.0219298245614035	2280	GO:0005634	CC	nucleus	A membrane-bounded organelle of eukaryotic cells in which chromosomes are housed and replicated. In most cells, the nucleus contains all of the cell's chromosomes except the organellar chromosomes, and is the site of RNA synthesis and processing. In some species, or in specialized cell types, RNA metabolism or DNA replication may be absent.
UC.N.7	116	108	10	0.00148012025413768	1	35	0.324074074074074	0.0247000705716302	1417	GO:0016070	BP	RNA metabolic process	The cellular chemical reactions and pathways involving RNA, ribonucleic acid, one of the two main type of nucleic acid, consisting of a long, unbranched macromolecule formed from ribonucleotides joined in 3',5'-phosphodiester linkage.
UC.N.8	113	106	1	4.7804835776136e-08	0.000594931181234012	9	0.0849056603773585	0.176470588235294	51	GO:0006959	BP	humoral immune response	An immune response mediated through a body fluid.
UC.N.8	113	106	2	2.92325185231324e-07	0.00363798693020383	5	0.0471698113207547	0.454545454545455	11	GO:0002920	BP	regulation of humoral immune response	Any process that modulates the frequency, rate, or extent of a humoral immune response.
UC.N.8	113	106	3	3.1787527889356e-05	0.395595784583035	3	0.0283018867924528	0.6	5	GO:0002922	BP	positive regulation of humoral immune response	Any process that activates or increases the frequency, rate, or extent of a humoral immune response.
UC.N.8	113	106	4	0.000108847866983643	1	3	0.0283018867924528	0.428571428571429	7	GO:0048535	BP	lymph node development	The process whose specific outcome is the progression of lymph nodes over time, from their formation to the mature structure. A lymph node is a round, oval, or bean shaped structure localized in clusters along the lymphatic vessels, with a distinct internal structure including specialized vasculature and B- and T-zones for the activation of lymphocytes.
UC.N.8	113	106	5	0.000221444017937562	1	2	0.0188679245283019	1	2	GO:0002408	BP	myeloid dendritic cell chemotaxis	The movement of a myeloid dendritic cell in response to an external stimulus.
UC.N.8	113	106	6	0.000221444017937562	1	2	0.0188679245283019	1	2	GO:0034695	BP	response to prostaglandin E stimulus	Any process that results in a change in state or activity of a cell or an organism (in terms of movement, secretion, enzyme production, gene expression, etc.) as a result of a prostagladin E stimulus.
UC.N.8	113	106	7	0.000221444017937562	1	2	0.0188679245283019	1	2	GO:0072610	BP	interleukin-12 secretion	The regulated release of interleukin-12 from a cell or group of cells.
UC.N.8	113	106	8	0.000335043508793511	1	20	0.188679245283019	0.0343053173241852	583	GO:0006955	BP	immune response	Any immune system process that functions in the calibrated response of an organism to a potential internal or invasive threat.
UC.N.8	113	106	9	0.000344573486883411	1	27	0.254716981132075	0.0293478260869565	920	GO:0002376	BP	immune system process	Any process involved in the development or functioning of the immune system, an organismal system for calibrated responses to potential internal or invasive threats.
UC.N.8	113	106	10	0.000361158970119437	1	3	0.0283018867924528	0.3	10	GO:0002407	BP	dendritic cell chemotaxis	The movement of a dendritic cell in response to an external stimulus.
UC.N.9	77	73	1	2.3656232620614e-07	0.00294401814963541	24	0.328767123287671	0.0317460317460317	756	GO:0005739	CC	mitochondrion	A semiautonomous, self replicating organelle that occurs in varying numbers, shapes, and sizes in the cytoplasm of virtually all eukaryotic cells. It is notably the site of tissue respiration.
UC.N.9	77	73	2	5.89311289764866e-05	0.733397900112376	49	0.671232876712329	0.0156499520919834	3131	GO:0044444	CC	cytoplasmic part	Any constituent part of the cytoplasm, all of the contents of a cell excluding the plasma membrane and nucleus, but including other subcellular structures.
UC.N.9	77	73	3	7.01584693051473e-05	0.873122150502558	14	0.191780821917808	0.0336538461538462	416	GO:0044429	CC	mitochondrial part	Any constituent part of a mitochondrion, a semiautonomous, self replicating organelle that occurs in varying numbers, shapes, and sizes in the cytoplasm of virtually all eukaryotic cells. It is notably the site of tissue respiration.
UC.N.9	77	73	4	0.000308312884091442	1	10	0.136986301369863	0.0383141762452107	261	GO:0008289	MF	lipid binding	Interacting selectively and non-covalently with a lipid.
UC.N.9	77	73	5	0.000509269670729028	1	6	0.0821917808219178	0.0606060606060606	99	GO:0045333	BP	cellular respiration	The enzymatic release of energy from organic compounds (especially carbohydrates and fats) which either requires oxygen (aerobic respiration) or does not (anaerobic respiration).
UC.N.9	77	73	6	0.000619095561477408	1	2	0.0273972602739726	0.5	4	GO:0060252	BP	positive regulation of glial cell proliferation	Any process that activates or increases the rate or extent of glial cell proliferation.
UC.N.9	77	73	7	0.000824855573138326	1	5	0.0684931506849315	0.0694444444444444	72	GO:0035091	MF	phosphatidylinositol binding	Interacting selectively and non-covalently with any inositol-containing glycerophospholipid, i.e. phosphatidylinositol (PtdIns) and its phosphorylated derivatives.
UC.N.9	77	73	8	0.00100507624759771	1	64	0.876712328767123	0.0125613346418057	5095	GO:0044424	CC	intracellular part	Any constituent part of the living contents of a cell; the matter contained within (but not including) the plasma membrane, usually taken to exclude large vacuoles and masses of secretory or ingested material. In eukaryotes it includes the nucleus and cytoplasm.
UC.N.9	77	73	9	0.00122892929205633	1	6	0.0821917808219178	0.0512820512820513	117	GO:0005543	MF	phospholipid binding	Interacting selectively and non-covalently with phospholipids, a class of lipids containing phosphoric acid as a mono- or diester.
UC.N.9	77	73	10	0.00124221448871181	1	54	0.73972602739726	0.0135508155583438	3985	GO:0043231	CC	intracellular membrane-bounded organelle	Organized structure of distinctive morphology and function, bounded by a single or double lipid bilayer membrane and occurring within the cell. Includes the nucleus, mitochondria, plastids, vacuoles, and vesicles. Excludes the plasma membrane.
